# Supplementary material for: GATA3 and MDM2 are synthetic lethal in estrogen receptor-positive breast cancers
Source: Commun Biol. 2022 Apr 19;5:373. doi: 10.1038/s42003-022-03296-x (PMC9018745; doi:10.1038/s42003-022-03296-x)
Supplement: Supplementary file 4 — Supplementary Data 1 [file 42003_2022_3296_MOESM4_ESM.xlsx]

## Sheet: S1
Supplementary Data 1: List of 22 breast cancer cell lines included in the DRIVE analysis and their mutations in GATA3, PIK3CA, PIK3R1, PTEN, FOXA1, ESR1 and ARID1A.
Cell lines included in the DRIVE project
bt20_breast	cal851_breast	hcc1954_breast	jimt1_breast	mdamb231_breast	mdamb468_breast
bt549_breast	cama1_breast	hcc38_breast	kpl1_breast	mdamb415_breast	t47d_breast
cal120_breast	efm192a_breast	hmc18_breast	mcf7_breast	mdamb436_breast
cal51_breast	hcc1806_breast	hs578t_breast	mdamb157_breast	mdamb453_breast
List of the somatic mutations in the GATA3, PIK3CA, PIK3R1, PTEN, FOXA1, ESR1 and ARID1A genes across the cell lines useed in the DRIVE project
Hugo_Symbol	Entrez_Gene_Id	NCBI_Build	Chromosome	Start_position	End_position	Strand	Variant_Classification	Variant_Type	Reference_Allele	Tumor_Seq_Allele1	dbSNP_RS	dbSNP_Val_Status	Genome_Change	Annotation_Transcript	Tumor_Sample_Barcode	cDNA_Change	Codon_Change	Protein_Change	isDeleterious	isTCGAhotspot	TCGAhsCnt	isCOSMIChotspot	COSMIChsCnt	ExAC_AF	CGA_WES_AC	SangerWES_AC	SangerRecalibWES_AC	RNAseq_AC	HC_AC	RD_AC	WGS_AC	Variant_annotation	DepMap_ID
PIK3CA	5290	37	3	178936074	178936074	+	Missense_Mutation	SNP	C	G	rs121913285		g.chr3:178936074C>G	ENST00000263967.3	BT20_BREAST	c.1616C>G	c.(1615-1617)cCt>cGt	p.P539R	False	True	4	True	22			32:42	30:42	52:104	71:114		11:25	other non-conserving	ACH-000536
PIK3CA	5290	37	3	178952085	178952085	+	Missense_Mutation	SNP	A	G	rs121913279		g.chr3:178952085A>G	ENST00000263967.3	BT20_BREAST	c.3140A>G	c.(3139-3141)cAt>cGt	p.H1047R	False	True	375	True	1582	8.275e-06		34:37	34:33	61:93	247:525		14:29	other non-conserving	ACH-000536
PTEN	5728	37	10	89720670	89720670	+	Frame_Shift_Del	DEL	G	-			g.chr10:89720670delG	ENST00000371953.3	BT549_BREAST	c.821delG	c.(820-822)tggfs	p.W274fs	True	False	0	True	38			32:14	48:17					damaging	ACH-000288
ARID1A	8289	37	1	27099947	27099947	+	Nonsense_Mutation	SNP	C	T			g.chr1:27099947C>T	ENST00000457599.2	CAL51_BREAST	c.3826C>T	c.(3826-3828)Cga>Tga	p.R1276*	True	True	9	True	10			28:21	28:23	61:179	5:12		14:21	damaging	ACH-000856
ARID1A	8289	37	1	27105931	27105931	+	Frame_Shift_Del	DEL	G	-	rs140055856		g.chr1:27105931delG	ENST00000457599.2	CAL51_BREAST	c.4891delG	c.(4891-4893)gggfs	p.G1632fs	True	True	24	False	0			25:7	31:57	140:58	48:80		19:24	damaging	ACH-000856
PIK3CA	5290	37	3	178936082	178936082	+	Missense_Mutation	SNP	G	A	rs121913273		g.chr3:178936082G>A	ENST00000263967.3	CAL51_BREAST	c.1624G>A	c.(1624-1626)Gaa>Aaa	p.E542K	False	True	202	True	555			31:38	32:34	31:21	6:7		23:17	other non-conserving	ACH-000856
PTEN	5728	37	10	89720712	89720712	+	Frame_Shift_Del	DEL	A	-			g.chr10:89720712delA	ENST00000371953.3	CAL51_BREAST	c.863delA	c.(862-864)gaafs	p.E288fs	True	True	7	True	39			20:12	32:53	109:174	55:59		6:19	damaging	ACH-000856
PTEN	5728	37	10	89720811	89720812	+	Frame_Shift_Ins	INS	-	A	rs587783058|rs121913291		g.chr10:89720811_89720812insA	ENST00000371953.3	CAL51_BREAST	c.962_963insA	c.(961-966)acaaaafs	p.TK321fs	True	True	13	True	58			29:29	58:89	128:120	49:93		14:17	damaging	ACH-000856
PTEN	5728	37	10	89692790	89692790	+	Missense_Mutation	SNP	G	C			g.chr10:89692790G>C	ENST00000371953.3	CAMA1_BREAST	c.274G>C	c.(274-276)Gac>Cac	p.D92H	False	True	6	True	40			70:31	69:30	187:45	51:36		21:6	other non-conserving	ACH-000783
PTEN	5728	37	10	89720683	89720686	+	Frame_Shift_Del	DEL	CTTC	-			g.chr10:89720683_89720686delCTTC	ENST00000371953.3	CAMA1_BREAST	c.834_837delCTTC	c.(832-837)ttcttcfs	p.FF278fs	True	False	0	True	33			11:0	14:56		14:31		7:12	damaging	ACH-000783
PIK3CA	5290	37	3	178927980	178927980	+	Missense_Mutation	SNP	T	C	rs121913272		g.chr3:178927980T>C	ENST00000263967.3	EFM192A_BREAST	c.1258T>C	c.(1258-1260)Tgt>Cgt	p.C420R	False	True	36	True	40			69:65	67:61	12:11	57:43		21:8	other non-conserving	ACH-000117
PIK3CA	5290	37	3	178952085	178952085	+	Missense_Mutation	SNP	A	G	rs121913279		g.chr3:178952085A>G	ENST00000263967.3	HCC1954_BREAST	c.3140A>G	c.(3139-3141)cAt>cGt	p.H1047R	False	True	375	True	1582	8.275e-06		124:33	121:32	100:22	212:53		43:7	other non-conserving	ACH-000859
PIK3CA	5290	37	3	178927394	178927394	+	Missense_Mutation	SNP	G	T			g.chr3:178927394G>T	ENST00000263967.3	HCC38_BREAST	c.1157G>T	c.(1156-1158)tGg>tTg	p.W386L	False	False	0	False	0					16:80	23:116		9:30	other non-conserving	ACH-000276
PIK3R1	5295	37	5	67589591	67589592	+	In_Frame_Ins	INS	-	ATA			g.chr5:67589591_67589592insATA	ENST00000523872.1	HS578T_BREAST	c.265_266insATA	c.(265-267)tat>tATAat	p.90_91insN	False	True	3	True	10		38:0	36:31	83:33	20:0		628:18		other non-conserving	ACH-000148
ARID1A	8289	37	1	27058045	27058047	+	In_Frame_Del	DEL	CAG	-			g.chr1:27058045_27058047delCAG	ENST00000457599.2	JIMT1_BREAST	c.1753_1755delCAG	c.(1753-1755)cagdel	p.Q586del	False	False	0	False	0	6.589e-05	154:9	55:9	76:15	194:1	66:4			other non-conserving	ACH-000711
PIK3CA	5290	37	3	178927980	178927980	+	Missense_Mutation	SNP	T	C	rs121913272		g.chr3:178927980T>C	ENST00000263967.3	JIMT1_BREAST	c.1258T>C	c.(1258-1260)Tgt>Cgt	p.C420R	False	True	36	True	40		74:47	121:47	117:44	40:30	65:35			other non-conserving	ACH-000711
GATA3	2625	37	10	8111513	8111514	+	Frame_Shift_Ins	INS	-	G			g.chr10:8111513_8111514insG	ENST00000379328.3	KPL1_BREAST	c.1002_1003insG	c.(1003-1005)gggfs	p.G335fs	True	True	9	False	1					61:247				damaging	ACH-000028
PIK3CA	5290	37	3	178936091	178936091	+	Missense_Mutation	SNP	G	A	rs104886003		g.chr3:178936091G>A	ENST00000263967.3	KPL1_BREAST	c.1633G>A	c.(1633-1635)Gag>Aag	p.E545K	False	True	307	True	899	8.279e-06				19:13	9:4	81:266		other non-conserving	ACH-000028
GATA3	2625	37	10	8111513	8111514	+	Frame_Shift_Ins	INS	-	G			g.chr10:8111513_8111514insG	ENST00000379328.3	MCF7_BREAST	c.1002_1003insG	c.(1003-1005)gggfs	p.G335fs	True	True	9	False	1		295:183		24:44	102:212			17:19	damaging	ACH-000019
PIK3CA	5290	37	3	178936091	178936091	+	Missense_Mutation	SNP	G	A	rs104886003		g.chr3:178936091G>A	ENST00000263967.3	MCF7_BREAST	c.1633G>A	c.(1633-1635)Gag>Aag	p.E545K	False	True	307	True	899	8.279e-06		45:30	40:29	36:29	15:29		17:10	other non-conserving	ACH-000019
PTEN	5728	37	10	89692923	89692923	+	Missense_Mutation	SNP	G	A			g.chr10:89692923G>A	ENST00000371953.3	MDAMB415_BREAST	c.407G>A	c.(406-408)tGt>tAt	p.C136Y	False	True	8	True	51			84:0	82:0	103:2	247:2			other non-conserving	ACH-000876
PIK3CA	5290	37	3	178952085	178952085	+	Missense_Mutation	SNP	A	G	rs121913279		g.chr3:178952085A>G	ENST00000263967.3	MDAMB453_BREAST	c.3140A>G	c.(3139-3141)cAt>cGt	p.H1047R	False	True	375	True	1582	8.275e-06		102:51	96:50	50:21	386:211		29:19	other non-conserving	ACH-000910
PTEN	5728	37	10	89720768	89720768	+	Missense_Mutation	SNP	G	A			g.chr10:89720768G>A	ENST00000371953.3	MDAMB453_BREAST	c.919G>A	c.(919-921)Gag>Aag	p.E307K	False	False	0	True	35			49:58	50:59	138:160	250:229		19:13	other non-conserving	ACH-000910
PTEN	5728	37	10	89690847	89690847	+	Splice_Site	SNP	G	T			g.chr10:89690847G>T	ENST00000371953.3	MDAMB468_BREAST		c.e4+1		True	False	0	True	42			53:0	64:0		88:0			damaging	ACH-000849
ARID1A	8289	37	1	27092809	27092809	+	Nonsense_Mutation	SNP	C	T			g.chr1:27092809C>T	ENST00000324856.7	T47D_BREAST	c.2830C>T	c.(2830-2832)Cag>Tag	p.Q944*	True	True	5	False	2			45:0	49:0	47:1	79:1		33:0	damaging	ACH-000147
PIK3CA	5290	37	3	178952085	178952085	+	Missense_Mutation	SNP	A	G	rs121913279		g.chr3:178952085A>G	ENST00000263967.3	T47D_BREAST	c.3140A>G	c.(3139-3141)cAt>cGt	p.H1047R	False	True	375	True	1582	8.275e-06		157:31	154:31	93:19	229:56		60:16	other non-conserving	ACH-000147
