# Supplementary material for: GATA3 and MDM2 are synthetic lethal in estrogen receptor-positive breast cancers
Source: Commun Biol. 2022 Apr 19;5:373. doi: 10.1038/s42003-022-03296-x (PMC9018745; doi:10.1038/s42003-022-03296-x)
Supplement: Supplementary file 5 — Supplementary Data 2 [file 42003_2022_3296_MOESM5_ESM.xlsx]

## Sheet: Sheet 1
Supplementary Data 2: Table of SLIdR results and effect sizes for all possible synthetic lethal (SL) partners of GATA3 from Project DRIVE. For each possible SL partner, SLIdR uses one-sided statistical tests based on the Irwin-Hall distribution to test whether the viabilities of GATA3 mutated cell lines from knockdown of the SL partner gene are lower than expected by chance. “Mean viability of GA…
GATA3 SL partner gene	Mean viability of GATA3-mutant cell lines	Mean viability of GATA3-wild-type cell lines	Difference in viabilities	p value	FDR
UBE2D3	-2.5285	0.0303891	-2.55889	3.12456e-07	0.00197597
MDM2	-2.442	0.45705	-2.89905	7.99888e-07	0.00252924
BCCIP	-2.215	-0.15305	-2.06195	2.44966e-06	0.00516387
ESR1	-1.897	-0.226824	-1.67018	3.61199e-06	0.00570661
MDM4	-1.955	0.14923	-2.10423	4.51187e-06	0.00570661
USP7	-1.807	0.55305	-2.36005	7.19899e-06	0.00758773
PDHB	-1.842	-0.12895	-1.71305	9.79862e-06	0.00885236
TFAP2C	-1.476	-0.152037	-1.32396	2.8796e-05	0.0227632
FNTA	-1.4215	0.0839348	-1.50543	4.49937e-05	0.0316156
WIF1	-1.2955	-0.167507	-1.12799	5.61046e-05	0.0354806
SREK1	-1.324	-0.03525	-1.28875	6.47909e-05	0.0372489
DTL	-1.337	-0.0817087	-1.25529	7.99888e-05	0.0421541
DDX10	-1.2265	-0.0069	-1.2196	9.45992e-05	0.0460189
REV3L	-1.103	-0.1387	-0.9643	0.00021122	0.0932079
TFAM	-1.227	0.00696957	-1.23397	0.000221081	0.0932079
CIC	-1.1475	-0.09245	-1.05505	0.000250243	0.0989085
POU4F2	-1.0595	-0.0462457	-1.01325	0.000290662	0.108126
ATP2A2	-1.152	-0.2268	-0.9252	0.000330032	0.115951
SNRNP40	-1.021	0.0876783	-1.10868	0.00035275	0.11741
ADSL	-1.011	-0.13015	-0.88085	0.000382759	0.121028
DUSP12	-0.983	0.05	-1.033	0.000441738	0.133026
REXO4	-1.013	-0.319659	-0.693341	0.00049993	0.138147
SARNP	-1.0425	-0.00460652	-1.03789	0.000502432	0.138147
CDK4	-1.3155	-0.851002	-0.464498	0.000567033	0.144787
ECM1	-0.962	-0.00905	-0.95295	0.00057237	0.144787
PHLDA2	-0.9725	0.0845	-1.057	0.000615963	0.149821
CCNB1	-1.0945	-0.1189	-0.9756	0.00065542	0.153514
ATP5A1	-0.914	-0.2095	-0.7045	0.000812698	0.179332
PHF14	-0.984	-0.105985	-0.878015	0.000877689	0.179332
IFT140	-0.989	0.0796587	-1.06866	0.000931482	0.179332
NFKB1	-0.8995	-0.303274	-0.596226	0.000965914	0.179332
FOXA1	-1.174	-0.633722	-0.540278	0.000969392	0.179332
SETMAR	-0.8815	0.0163935	-0.897893	0.000969392	0.179332
NRAS	-0.909	0.180537	-1.08954	0.000990389	0.179332
ALB	-0.9355	-0.1188	-0.8167	0.001062	0.179332
SAMD4B	-0.8675	0.0369326	-0.904433	0.00108766	0.179332
NCOA3	-0.871	0.306302	-1.1773	0.00109135	0.179332
PRKDC	-1.054	0.0717717	-1.12577	0.00109875	0.179332
TRA2B	-0.8965	-0.233852	-0.662648	0.00112484	0.179332
MED1	-0.893	-0.0221804	-0.87082	0.00115124	0.179332
ITIH5	-0.8685	0.335291	-1.20379	0.00116265	0.179332
CCNA2	-1.1065	-0.428665	-0.677835	0.00119334	0.179684
KAT6B	-0.85	-0.120348	-0.729652	0.0012999	0.188572
RNFT1	-0.8475	0.0174	-0.8649	0.00131202	0.188572
SAFB	-0.954	0.0916957	-1.0457	0.00151794	0.213321
PPM1D	-0.829	0.420372	-1.24937	0.00157953	0.217151
STARD9	-0.891	-0.0760543	-0.814946	0.00161977	0.21758
CS	-0.942	-0.17885	-0.76315	0.00167879	0.21758
GRK1	-0.942	0.15255	-1.09455	0.00172027	0.21758
STIL	-0.9435	0.1011	-1.0446	0.00172027	0.21758
FFAR3	-0.882	-0.1408	-0.7412	0.00181426	0.224968
KRT18	-0.805	-0.164883	-0.640117	0.00193034	0.232814
PALB2	-0.811	-0.143937	-0.667063	0.00199472	0.232814
UBTD1	-0.906	-0.112063	-0.793937	0.00202479	0.232814
UPK1A	-0.82	-0.223624	-0.596376	0.00202479	0.232814
TTK	-0.79	-0.134465	-0.655535	0.00239224	0.270152
GABRG1	-0.916	0.27025	-1.18625	0.00253089	0.280796
PMEPA1	-0.785	-0.267043	-0.517957	0.00290364	0.316597
URI1	-0.7585	-0.143563	-0.614937	0.00299471	0.319332
MED17	-0.7335	0.03615	-0.76965	0.00312456	0.319332
BCLAF1	-1.013	-0.16255	-0.85045	0.00315588	0.319332
TRIM66	-0.737	0.541546	-1.27855	0.00316217	0.319332
ADRB3	-0.7345	-0.053	-0.6815	0.00320633	0.319332
SDHB	-0.726	-0.257057	-0.468943	0.0032317	0.319332
HOXC9	-0.8785	-0.0587065	-0.819793	0.00335358	0.326277
DDX46	-0.725	-0.18275	-0.54225	0.00342517	0.328194
GPR64	-0.7415	-0.223278	-0.518222	0.00367831	0.343996
CD14	-0.7435	0.121641	-0.865141	0.00370548	0.343996
OR2L13	-0.796	-0.00856957	-0.78743	0.00375327	0.343996
ULK4	-0.709	0.0922674	-0.801267	0.00394047	0.345903
WNT8A	-0.6975	0.01795	-0.71545	0.00403934	0.345903
NOTCH4	-0.7175	0.201461	-0.918961	0.00409638	0.345903
KATNB1	-1.213	0.0205087	-1.23351	0.00414662	0.345903
CCDC90A	-0.706	0.0865	-0.7925	0.00417546	0.345903
FCGR3A,FCGR3B	-0.6965	0.21875	-0.91525	0.00419716	0.345903
CFL2	-0.713	-0.23685	-0.47615	0.00420441	0.345903
LRPPRC	-0.769	-0.223589	-0.545411	0.00421166	0.345903
INPP4B	-0.684	0.0239	-0.7079	0.00439499	0.356333
GLYCTK	-0.8865	0.222072	-1.10857	0.00451438	0.356901
PI4K2B	-0.6895	0.0631	-0.7526	0.00453694	0.356901
HERC5	-0.708	-0.119648	-0.588352	0.00459738	0.356901
BNIP1	-0.685	-0.229098	-0.455902	0.00462775	0.356901
ARX	-0.687	0.0612848	-0.748285	0.00470412	0.357045
NAA15	-0.6765	0.00663478	-0.683135	0.00474253	0.357045
CSNK1D	-0.977	-0.1875	-0.7895	0.00480432	0.357442
TNFRSF21	-0.726	0.177322	-0.903322	0.00492911	0.362461
PTBP1	-0.664	-0.06835	-0.59565	0.00540307	0.370482
MIXL1	-0.677	-0.380798	-0.296202	0.00541129	0.370482
MRPL45	-1.6085	-0.0432457	-1.56525	0.00546901	0.370482
ATOH1	-0.8415	0.0976674	-0.939167	0.00558537	0.370482
HTR3E	-0.692	0.0101	-0.7021	0.00561884	0.370482
PI4K2A	-0.6575	0.311096	-0.968596	0.00565241	0.370482
GTPBP6	-0.6605	-0.2001	-0.4604	0.00566082	0.370482
ZBTB20	-0.654	-0.01595	-0.63805	0.0057622	0.370482
GLUD1,GLUD2	-0.767	0.22475	-0.99175	0.00586449	0.370482
SETD3	-0.6525	-0.08875	-0.56375	0.0058902	0.370482
RIOK1	-0.704	0.17055	-0.87455	0.00589878	0.370482
TNS1	-0.652	0.3954	-1.0474	0.00591597	0.370482
IL6R	-0.778	0.0128761	-0.790876	0.00593318	0.370482
OR2AT4	-0.658	-0.20525	-0.45275	0.0060196	0.370482
SLC35B2	-0.941	0.0817043	-1.0227	0.00607176	0.370482
PNPT1	-0.9955	-0.0720696	-0.92343	0.00619433	0.370482
GPR61	-0.6515	0.1121	-0.7636	0.00622075	0.370482
SIK1	-0.662	-0.052963	-0.609037	0.00622957	0.370482
FKBP3	-0.795	-0.0079	-0.7871	0.00624723	0.370482
RBM34	-0.7215	0.06745	-0.78895	0.00626492	0.370482
PLS1	-0.747	0.0482	-0.7952	0.00628263	0.370482
PRDM5	-0.697	-0.01925	-0.67775	0.00632701	0.370482
COL4A4	-0.637	0.0491457	-0.686146	0.0064971	0.373764
FOXO4	-0.707	-0.138907	-0.568093	0.00656939	0.373764
MED24	-0.7005	0.0311783	-0.731678	0.0065966	0.373764
CASC5	-0.7415	0.02345	-0.76495	0.00665119	0.373764
TGFB2	-0.8015	-0.0209891	-0.780511	0.00667857	0.373764
SH2D4B	-0.7405	0.0361435	-0.776643	0.00680709	0.377615
RNF17	-0.715	-0.020637	-0.694363	0.0069648	0.383003
PTPN6	-0.7525	-0.189491	-0.563009	0.00703964	0.383782
DSG1	-0.6445	0.322202	-0.966702	0.00711488	0.384456
BRS3	-0.6335	0.219239	-0.852739	0.00722849	0.384456
GNG2	-0.6305	0.2576	-0.8881	0.00729517	0.384456
NFASC	-0.6525	0.0695	-0.722	0.00729517	0.384456
ACLY	-0.6255	0.2506	-0.8761	0.00741021	0.387291
HTR3A	-0.632	0.0972891	-0.729289	0.00747773	0.387616
DDX20	-0.6595	-0.163861	-0.495639	0.00781991	0.393994
NCKAP1	-0.6335	-0.188224	-0.445276	0.0078298	0.393994
HSD11B1L	-0.7235	0.0832	-0.8067	0.0078496	0.393994
CTGF	-0.6225	-0.1346	-0.4879	0.00800888	0.393994
TBX2	-0.6825	0.191935	-0.874435	0.00801888	0.393994
KPNA3	-0.6095	-0.0992109	-0.510289	0.00806902	0.393994
RORA	-0.929	-0.155709	-0.773291	0.00806902	0.393994
TNFSF13,TNFSF12-TNFSF13	-0.7595	-0.10805	-0.65145	0.00809917	0.393994
MXI1	-0.617	0.0691196	-0.68612	0.00847571	0.408471
POLD3	-0.602	0.0954935	-0.697493	0.00865158	0.408471
CCNG1	-0.6055	0.1503	-0.7558	0.00867239	0.408471
CYC1	-0.7455	-0.0212261	-0.724274	0.00868281	0.408471
IRX4	-0.6065	-0.0798478	-0.526652	0.00872453	0.408471
FGL2	-0.622	-0.248396	-0.373604	0.00881876	0.408471
SLC39A1	-0.7315	-0.08155	-0.64995	0.00890295	0.408471
CHRDL1	-0.5975	0.13125	-0.72875	0.0089135	0.408471
CABYR	-0.606	0.084713	-0.690713	0.00926521	0.419365
TSC22D2	-0.6615	-0.0172413	-0.644259	0.0093083	0.419365
NDUFS7	-1.714	-0.270435	-1.44357	0.00941648	0.419365
TAF4B	-0.6005	0.302254	-0.902754	0.00941648	0.419365
SRPX	-0.5965	0.1514	-0.7479	0.0100002	0.439886
AKR1B10,AKR1B15	-0.5895	-0.21278	-0.37672	0.0100562	0.439886
SLA	-0.609	-0.120239	-0.488761	0.0101799	0.439886
CCNF	-0.658	-0.139891	-0.518109	0.0102025	0.439886
ZBTB39	-0.6425	0.1938	-0.8363	0.0102251	0.439886
ALDH18A1	-1.048	-0.400196	-0.647804	0.010567	0.451526
LIG1	-0.5895	-0.0032	-0.5863	0.0107401	0.455842
CLP1	-0.65	0.194435	-0.844435	0.0111612	0.467937
PCGF5	-0.6625	0.0798522	-0.742352	0.0111731	0.467937
RBFOX2	-0.731	-0.0199435	-0.711057	0.0112797	0.468204
MIDN	-0.7535	0.00797174	-0.761472	0.011351	0.468204
GRK6	-0.5995	0.0549739	-0.654474	0.0115664	0.468204
ELAC2	-0.574	-0.178322	-0.395678	0.0115784	0.468204
QDPR	-0.626	0.08345	-0.70945	0.0116266	0.468204
ADH1C	-0.812	0.28605	-1.09805	0.0116628	0.468204
BAP1	-0.9345	0.07585	-1.01035	0.0117233	0.468204
FNTB,CHURC1-FNTB	-0.856	0.0926717	-0.948672	0.0117717	0.468204
RFC4	-0.562	-0.24245	-0.31955	0.0120524	0.475732
NCKIPSD	-0.563	-0.00741522	-0.555585	0.0121261	0.475732
CDC45	-0.7095	-0.235133	-0.474367	0.0122495	0.475732
ATR	-0.572	-0.219311	-0.352689	0.0122619	0.475732
RBP1	-0.646	0.122693	-0.768693	0.0124733	0.476614
TPM1	-0.681	0.179126	-0.860126	0.0124982	0.476614
NAA11	-0.6095	0.0274739	-0.636974	0.0125107	0.476614
KCNF1	-0.6285	0.119241	-0.747741	0.0126235	0.477079
COA1	-0.598	-0.135613	-0.462387	0.0126738	0.477079
ZMPSTE24	-0.665	-0.14935	-0.51565	0.0128127	0.479451
SKIV2L	-0.628	-0.158739	-0.469261	0.0129014	0.479932
GMNN	-0.925	-0.163493	-0.761507	0.0130287	0.481833
CNOT8	-0.5895	-0.113104	-0.476396	0.0133497	0.488468
ACO2	-0.9575	-0.4162	-0.5413	0.0133626	0.488468
KCNE2	-0.6	-0.196211	-0.403789	0.0137662	0.50033
VRK3	-0.6125	0.0448609	-0.657361	0.0144836	0.503731
AICDA	-0.541	-0.0234	-0.5176	0.0145105	0.503731
ATP5O	-0.6215	-0.178461	-0.443039	0.014551	0.503731
WASH3P	-0.5715	0.0965	-0.668	0.0145779	0.503731
ANKRD17	-0.7235	-0.00965	-0.71385	0.014605	0.503731
FAS	-0.6255	0.0997	-0.7252	0.0147132	0.503731
GPR27	-0.5345	-0.0988283	-0.435672	0.0147268	0.503731
AQP11	-0.567	0.150198	-0.717198	0.0147947	0.503731
KCNB1	-0.536	0.0926	-0.6286	0.0148901	0.503731
DDX25	-0.5315	-0.0548783	-0.476622	0.0149994	0.503731
SLC1A3	-0.7215	-0.0307	-0.6908	0.0151091	0.503731
CACNG1	-0.6785	-0.2985	-0.38	0.0151229	0.503731
CREB3L2	-0.529	-0.19223	-0.33677	0.0151641	0.503731
SALL2	-0.674	-0.307263	-0.366737	0.0152055	0.503731
ACAD9	-0.623	0.0521	-0.6751	0.0153575	0.503731
LHX4	-0.5675	-0.318824	-0.248676	0.0154407	0.503731
LRRN2	-0.613	0.0231	-0.6361	0.0155242	0.503731
GGA1	-0.613	-0.146848	-0.466152	0.0155521	0.503731
REL	-0.534	-0.0889848	-0.445015	0.0155521	0.503731
XRCC5	-0.525	-0.06295	-0.46205	0.015566	0.503731
TREML4	-0.6555	0.059	-0.7145	0.0156079	0.503731
GJA1	-0.6055	0.0445717	-0.650072	0.0156638	0.503731
ORM2	-0.5855	-0.241189	-0.344311	0.0156918	0.503731
CPEB2	-0.6915	0.1524	-0.8439	0.0160297	0.511979
SGCE	-0.535	0.00895	-0.54395	0.0162142	0.51298
WDR47	-0.532	0.167122	-0.699122	0.0162285	0.51298
ANKHD1,ANKHD1-EIF4EBP3	-0.696	-0.0341696	-0.66183	0.0163855	0.51298
ATP5B	-0.556	-0.1393	-0.4167	0.0163855	0.51298
MFN1	-0.5345	0.1314	-0.6659	0.0166874	0.51955
MAS1	-0.8175	0.1428	-0.9603	0.0167597	0.51955
ZSCAN16	-0.5215	-0.0652935	-0.456207	0.0170066	0.52463
CYP21A2,CYP21A1P	-0.552	0.330567	-0.882567	0.0171674	0.52463
ABCC12	-0.518	0.0665935	-0.584593	0.017226	0.52463
IFT80	-0.511	0.205559	-0.716559	0.0172554	0.52463
ARHGAP15	-0.5115	-0.103446	-0.408054	0.0175059	0.528962
TBX18	-0.512	0.0269435	-0.538943	0.0175652	0.528962
UBE4B	-0.557	0.0941891	-0.651189	0.0180275	0.534669
PTPRN2	-0.522	0.14065	-0.66265	0.0181327	0.534669
RBMS1	-0.5275	-0.0590348	-0.468465	0.0182382	0.534669
THRAP3	-0.5175	-0.08805	-0.42945	0.0183895	0.534669
GJC3	-0.5015	-0.174563	-0.326937	0.0185262	0.534669
CHEK1	-0.535	-0.320193	-0.214807	0.0186634	0.534669
COLQ	-0.5515	0.2432	-0.7947	0.0186634	0.534669
GPR33	-0.503	-0.251254	-0.251746	0.0188779	0.534669
TSPAN8	-0.5565	-0.227865	-0.328635	0.0188779	0.534669
KIF4A,KIF4B	-0.496	-0.2325	-0.2635	0.0190781	0.534669
TRPV4	-0.5175	-0.10535	-0.41215	0.0191399	0.534669
UPF2	-0.56	-0.0278	-0.5322	0.0191399	0.534669
DHRS11	-0.498	0.05655	-0.55455	0.0192173	0.534669
SRR	-0.4985	0.14145	-0.63995	0.0195598	0.534669
PPP2R2B	-0.525	0.0313935	-0.556393	0.0195754	0.534669
ATP13A3	-0.504	-0.1163	-0.3877	0.0196067	0.534669
DAZAP1	-0.5325	-0.123576	-0.408924	0.019638	0.534669
HRH3	-0.499	-0.130233	-0.368767	0.0196537	0.534669
ARHGAP20	-0.504	-0.0944478	-0.409552	0.0196694	0.534669
LRRD1	-0.4935	0.240396	-0.733896	0.019795	0.534669
SOD1	-0.999	0.145265	-1.14427	0.0199526	0.534669
ITGB3	-0.561	0.176298	-0.737298	0.0200791	0.534669
MBD6	-0.6825	0.168539	-0.851039	0.0201425	0.534669
FZD1	-0.497	-0.264433	-0.232567	0.0201743	0.534669
ARHGEF28	-0.5085	-0.157717	-0.350783	0.0204132	0.534669
PTPN14	-0.5415	-0.150037	-0.391463	0.0204132	0.534669
ATP8B2	-0.5025	-0.0769	-0.4256	0.0204611	0.534669
SETD2	-0.499	-0.0924826	-0.406517	0.0204771	0.534669
HK3	-0.6235	0.0106522	-0.634152	0.0204931	0.534669
KCNB2	-0.822	-0.268667	-0.553333	0.0204931	0.534669
ERAS	-0.5555	0.18295	-0.73845	0.0207178	0.534669
IVD	-0.62	0.202463	-0.822463	0.0207178	0.534669
LATS1	-0.539	0.140317	-0.679317	0.0207339	0.534669
GSTM4	-0.62	-0.196228	-0.423772	0.0207822	0.534669
MED9	-0.663	0.148493	-0.811493	0.0207822	0.534669
KLHL22	-0.6345	-0.05025	-0.58425	0.0207983	0.534669
TIMM50	-0.5805	0.0337543	-0.614254	0.0213011	0.534762
GNB2	-0.6025	0.126154	-0.728654	0.0213991	0.534762
MORF4L1	-0.578	0.156265	-0.734265	0.0213991	0.534762
TRMT61A	-0.4885	-0.193798	-0.294702	0.0214155	0.534762
COPS7A	-0.4815	-0.0786196	-0.40288	0.0214319	0.534762
KIAA1967	-0.489	-0.0786152	-0.410385	0.0214319	0.534762
CNOT6L	-0.4895	0.050737	-0.540237	0.0215466	0.534762
MAT2B	-0.663	0.1977	-0.8607	0.0215466	0.534762
TGFB3	-0.491	-0.138691	-0.352309	0.021563	0.534762
YES1	-0.4915	-0.122967	-0.368533	0.0216781	0.534955
KLF3	-0.4885	-0.133748	-0.354752	0.0218265	0.534955
KDR	-0.4835	0.0712413	-0.554741	0.0218595	0.534955
DAZAP2	-0.496	-0.173615	-0.322385	0.0219091	0.534955
LRFN4	-0.491	-0.0509913	-0.440009	0.022208	0.540167
TTC24	-0.4955	0.033913	-0.529413	0.0224754	0.544575
RBM44	-0.4905	-0.303493	-0.187007	0.0229302	0.553474
MSI2	-0.587	0.20045	-0.78745	0.0230828	0.55504
DUSP23	-0.588	0.11745	-0.70545	0.0237155	0.555277
OSM	-0.469	0.0182	-0.4872	0.0237499	0.555277
ARID3C	-0.4705	-0.00644783	-0.464052	0.0237844	0.555277
VPS4A	-0.549	-0.535967	-0.0130326	0.0238189	0.555277
RAC1	-0.486	-0.377352	-0.108648	0.0238362	0.555277
DDX52	-0.467	-0.03005	-0.43695	0.0240611	0.555277
ARHGAP26	-0.466	0.14965	-0.61565	0.0241131	0.555277
NWD1	-0.5575	0.0611913	-0.618691	0.0241131	0.555277
MAPRE1	-0.4855	-0.03565	-0.44985	0.0241826	0.555277
PCNXL4	-0.5885	0.19255	-0.78105	0.0241826	0.555277
MED29	-0.538	0.0191457	-0.557146	0.0242174	0.555277
ABCC5	-0.4725	-0.355613	-0.116887	0.0242348	0.555277
NARS2	-0.466	0.101785	-0.567785	0.0242348	0.555277
FAM8A1	-0.4615	0.0470413	-0.508541	0.0243219	0.555277
RDH12	-0.4685	0.27725	-0.74575	0.0246543	0.560841
SLC13A3	-0.468	-0.20423	-0.26377	0.0247949	0.562018
TNFRSF17	-0.46	0.0074	-0.4674	0.0253258	0.570768
DMRTA1	-0.576	-0.262483	-0.313517	0.0253614	0.570768
SIGLEC14	-0.5015	-0.209628	-0.291872	0.0255755	0.573435
SIRT5	-0.474	-0.195357	-0.278643	0.0257188	0.573435
SERPINI1	-0.7805	0.136135	-0.916635	0.0258444	0.573435
DUSP3	-0.475	0.0786326	-0.553633	0.0258984	0.573435
ENOX2	-0.463	-0.107187	-0.355813	0.0259884	0.573435
GNAS	-1.186	-0.0725	-1.1135	0.0260605	0.573435
KIF3C	-0.4815	0.2436	-0.7251	0.0261147	0.573435
FOXJ3	-0.5345	0.0282848	-0.562785	0.0263682	0.574218
ABCG4	-0.519	-0.2559	-0.2631	0.0263864	0.574218
SPTY2D1	-0.453	-0.132743	-0.320257	0.0264227	0.574218
KIF6	-0.5015	-0.297278	-0.204222	0.0272284	0.589699
ATP5J2	-0.499	-0.25815	-0.24085	0.0274132	0.591256
ERCC1	-0.448	0.1087	-0.5567	0.0274872	0.591256
ATAD5	-0.495	-0.300109	-0.194891	0.027766	0.594396
DRD5	-0.4435	-0.03825	-0.40525	0.0279152	0.594396
HTR1E	-0.449	0.2013	-0.6503	0.0279152	0.594396
NAA30	-0.6325	-0.1237	-0.5088	0.0283653	0.59714
ARL3	-0.619	-0.0481	-0.5709	0.0284972	0.59714
FOXF1	-0.531	-0.182515	-0.348485	0.0285161	0.59714
MMP3,MMP10	-0.5395	-0.282202	-0.257298	0.0285161	0.59714
FH	-0.4455	0.1165	-0.562	0.0285539	0.59714
ZMYM5	-0.499	-0.15017	-0.34883	0.0286106	0.59714
ANKRD32	-0.4585	0.045913	-0.504413	0.0289139	0.601486
BNIP3L	-0.507	-0.205085	-0.301915	0.0290853	0.603067
SIRPA	-0.4885	0.0130239	-0.501524	0.0293528	0.606625
NME2,NME1-NME2	-0.4375	-0.227402	-0.210098	0.0294679	0.607019
CIT	-0.435	-0.345617	-0.0893826	0.0298722	0.609115
BRCA1	-0.4835	-0.153493	-0.330007	0.0300077	0.609115
TBCK	-0.446	0.162998	-0.608998	0.0302989	0.609115
SOCS6	-0.4335	0.22445	-0.65795	0.0303573	0.609115
TOPBP1	-0.4475	-0.21475	-0.23275	0.0304352	0.609115
SLC5A1	-0.5705	-0.0398	-0.5307	0.0304547	0.609115
CTSF	-0.454	-0.0736	-0.3804	0.0304742	0.609115
HPSE	-0.434	0.0972	-0.5312	0.0305133	0.609115
SLC38A1	-0.457	-0.0156913	-0.441309	0.0305133	0.609115
AGAP4,AGAP6,AGAP9,AGAP7,AGAP10,AGAP8,AGAP5	-0.519	-0.06285	-0.45615	0.0305328	0.609115
SEPT6	-0.4355	0.0613304	-0.49683	0.0307089	0.609287
KLF16	-0.4865	-0.0962522	-0.390248	0.0307677	0.609287
C8orf46	-0.445	0.3719	-0.8169	0.0309248	0.609287
GPR83	-0.431	0.0258	-0.4568	0.0310231	0.609287
TTC3	-0.4285	0.0189804	-0.44748	0.0310231	0.609287
FGF19	-0.508	-0.126883	-0.381117	0.0316962	0.619441
TRIP13	-0.432	0.129746	-0.561746	0.0317361	0.619441
RBM3	-0.448	-0.06615	-0.38185	0.0319955	0.622583
PLK2	-0.435	-0.0419783	-0.393022	0.0321757	0.622686
TLK2	-0.4455	0.11035	-0.55585	0.0322158	0.622686
PTGS2	-0.4925	-0.07245	-0.42005	0.0322962	0.622686
HOXC13	-0.4755	-0.248578	-0.226922	0.0325579	0.625474
SIX2	-0.586	-0.268085	-0.317915	0.0326386	0.625474
ALAS1	-0.437	0.313	-0.75	0.0334515	0.635004
SDCBP	-0.5765	0.00978696	-0.586287	0.0334719	0.635004
CDC25C	-0.4445	0.0245	-0.469	0.0336973	0.635004
ACTG1	-0.421	-0.0588087	-0.362191	0.0337178	0.635004
HTR6	-0.6145	-0.20605	-0.40845	0.0337384	0.635004
RARG	-0.537	-0.0487891	-0.488211	0.0337384	0.635004
OLIG2	-0.6265	-0.136807	-0.489693	0.0338823	0.635529
SOD2	-1.3105	-0.126926	-1.18357	0.0340058	0.635529
CLDN10	-0.554	-0.349898	-0.204102	0.0340677	0.635529
SETD1A	-0.416	-0.00645652	-0.409543	0.034171	0.63558
PIK3CD	-0.433	-0.257411	-0.175589	0.0347938	0.641941
TP53I3	-0.4545	0.013	-0.4675	0.0348146	0.641941
SERPINB7	-0.4415	0.0446065	-0.486107	0.0348981	0.641941
SLC16A3	-0.413	-0.03285	-0.38015	0.034919	0.641941
SCYL2	-0.412	0.12188	-0.53388	0.0351911	0.644916
XPC	-0.417	-0.01915	-0.39785	0.035317	0.644916
PIAS4	-0.6255	0.14755	-0.77305	0.0355485	0.644916
KCNJ1	-0.421	0.11385	-0.53485	0.0355907	0.644916
NTN3	-0.44	0.168137	-0.608137	0.0355907	0.644916
MAGED4B,MAGED4	-0.4205	-0.21057	-0.20993	0.0358442	0.646506
KCTD18	-0.4105	0.0199543	-0.430454	0.0360987	0.646506
ESPN	-0.425	-0.1931	-0.2319	0.036205	0.646506
CEACAM19	-0.466	0.1124	-0.5784	0.0363967	0.646506
HS3ST4	-0.4345	-0.261126	-0.173374	0.0364607	0.646506
GPR143	-0.4105	0.1951	-0.6056	0.0365247	0.646506
GAPDHS	-0.4105	0.103985	-0.514485	0.0366103	0.646506
KCNH2	-0.4145	0.147587	-0.562087	0.0366103	0.646506
PRKCZ	-0.498	-0.0333022	-0.464698	0.0366745	0.646506
UBE2F,UBE2F-SCLY	-0.5475	-0.153276	-0.394224	0.0367173	0.646506
SMARCC1	-0.41	-0.073487	-0.336513	0.036803	0.646506
TEAD2	-0.5025	-0.0335	-0.469	0.037147	0.650253
EPHA6	-0.403	-0.203774	-0.199226	0.0372332	0.650253
MED21	-0.434	-0.00238043	-0.43162	0.0373844	0.650253
CYP11B2	-0.4135	0.2048	-0.6183	0.0374276	0.650253
THRSP	-0.4355	0.0517783	-0.487278	0.0378832	0.653359
EGLN2,RAB4B-EGLN2	-0.4145	0.13435	-0.54885	0.0379703	0.653359
CDC14B,CDC14C	-0.4	-0.112935	-0.287065	0.0381011	0.653359
KDM4B	-0.3995	-0.00849565	-0.391004	0.0381011	0.653359
ARHGEF5	-0.5625	0.166772	-0.729272	0.0381229	0.653359
SERPINB11	-0.4315	0.174654	-0.606154	0.0383853	0.653668
SLC35F3	-0.438	-0.146574	-0.291426	0.0383853	0.653668
OXER1	-0.4025	-0.20815	-0.19435	0.038451	0.653668
RAB24	-0.721	-0.0897848	-0.631215	0.0387146	0.65445
TECPR2	-0.45	0.331263	-0.781263	0.0388907	0.65445
HOXA13	-0.413	-0.254754	-0.158246	0.0391779	0.65445
TNFRSF18	-0.457	-0.0267	-0.4303	0.0393773	0.65445
ZNF192	-0.397	-0.0914174	-0.305583	0.0394217	0.65445
MED30	-0.394	0.19215	-0.58615	0.0396662	0.65445
LGR6	-0.4395	0.0115	-0.451	0.0396885	0.65445
CNOT6	-0.3975	0.07105	-0.46855	0.039733	0.65445
L3MBTL4	-0.466	0.208524	-0.674524	0.0397776	0.65445
WNT5A	-0.491	0.385	-0.876	0.0398222	0.65445
OPN1MW,OPN1LW,OPN1MW2,LOC101060233	-0.3945	-0.0769	-0.3176	0.0399115	0.65445
CNR1	-0.4155	-0.09645	-0.31905	0.0399338	0.65445
SH2B3	-0.411	-0.0693	-0.3417	0.0399562	0.65445
ANO1	-0.4585	0.0868609	-0.545361	0.0399785	0.65445
BARX2	-0.4165	-0.0563696	-0.36013	0.0404044	0.65445
PAK2	-0.572	0.07245	-0.64445	0.0406745	0.65445
NDUFB5	-0.6145	-0.1297	-0.4848	0.0408099	0.65445
NLE1	-0.402	-0.0221109	-0.379889	0.0408325	0.65445
PORCN	-0.4215	0.0145848	-0.436085	0.0408551	0.65445
UTP15	-0.536	0.13087	-0.66687	0.0409907	0.65445
POTEA	-0.391	-0.00015	-0.39085	0.0410134	0.65445
ETV1	-0.6155	-0.320285	-0.295215	0.041036	0.65445
POLDIP2	-0.829	-0.277874	-0.551126	0.0412174	0.65445
COQ5	-0.403	-0.0493413	-0.353659	0.041331	0.65445
KLHL5	-0.3895	-0.0624	-0.3271	0.0413764	0.65445
MYO3A	-0.411	-0.1141	-0.2969	0.0417868	0.65445
MB	-0.4005	0.017	-0.4175	0.0418096	0.65445
LMX1B	-0.6115	0.0739304	-0.68543	0.0418554	0.65445
IP6K2	-0.527	0.0232348	-0.550235	0.0418782	0.65445
MCPH1	-0.3895	0.0829978	-0.472498	0.0418782	0.65445
AXIN1	-0.387	0.00448913	-0.391489	0.0419011	0.65445
FAM20B	-0.4585	0.05895	-0.51745	0.0419469	0.65445
CLASP1	-0.3855	-0.11195	-0.27355	0.0419927	0.65445
BCS1L	-0.3875	-0.04695	-0.34055	0.0420156	0.65445
ATRX	-0.389	0.02025	-0.40925	0.0421303	0.654624
UBE2E2	-0.439	-0.25985	-0.17915	0.0422681	0.654976
GABARAPL1	-0.4295	-0.0471957	-0.382304	0.0423601	0.654976
PDE6G	-0.448	-0.0365978	-0.411402	0.0424752	0.655154
FANCL	-0.4145	0.0769	-0.4914	0.0428446	0.657999
SND1	-0.4155	0.270874	-0.686374	0.0428678	0.657999
RDH5,BLOC1S1-RDH5	-0.3855	-0.1057	-0.2798	0.0429836	0.65818
BRI3	-0.403	-0.15607	-0.24693	0.0431692	0.659425
ZNF496	-0.431	-0.0979717	-0.333028	0.0434484	0.660853
PLEKHG4	-0.6325	0.28192	-0.91442	0.0434717	0.660853
SH2D4A	-0.398	0.12	-0.518	0.0435883	0.661037
ARHGAP35	-0.3805	0.1867	-0.5672	0.0437285	0.661576
TMPRSS4	-0.3805	0.0473543	-0.427854	0.0439391	0.662657
RNF2	-0.427	-0.04495	-0.38205	0.0440095	0.662657
OR5H6	-0.4115	-0.21485	-0.19665	0.0441503	0.663198
CDK8	-0.4325	0.0552	-0.4877	0.0442678	0.663388
PRKCQ	-0.491	0.07725	-0.56825	0.0444562	0.664636
SEZ6L	-0.3825	0.122435	-0.504935	0.045285	0.671933
AKR1C1,AKR1C2	-0.3745	0.188096	-0.562596	0.0454279	0.671933
KCP	-0.3745	0.271	-0.6455	0.0454279	0.671933
CDH16	-0.377	-0.1511	-0.2259	0.0454517	0.671933
MFI2	-0.4115	-0.116574	-0.294926	0.0454756	0.671933
SMUG1	-0.382	0.246111	-0.628111	0.0456904	0.673534
COL13A1	-0.402	0.0398326	-0.441833	0.0461215	0.677314
RGR	-0.426	0.3015	-0.7275	0.0462897	0.677314
OGG1	-0.38	-0.113146	-0.266854	0.0463138	0.677314
APRT	-0.43	0.241	-0.671	0.046386	0.677314
GABRG3	-0.394	0.0328	-0.4268	0.0464824	0.677314
BARD1	-0.3945	-0.0588	-0.3357	0.0468688	0.681376
LGALS8	-0.368	0.074	-0.442	0.0473055	0.683024
LRRK2	-0.493	0.029637	-0.522637	0.0473055	0.683024
PABPC3,PABPC1	-0.368	0.1515	-0.5195	0.0473298	0.683024
SNRPB2	-0.5185	-0.282983	-0.235517	0.0475002	0.683024
ANKRD36B,ANKRD36,ANKRD36C	-0.3675	0.151583	-0.519083	0.0476465	0.683024
MOS	-0.392	0.00263261	-0.394633	0.0477686	0.683024
EGR2	-0.444	-0.0839326	-0.360067	0.0479398	0.683024
FBXW7	-0.5155	0.0695565	-0.585057	0.0479398	0.683024
ATP13A2	-0.5015	0.0152196	-0.51672	0.0480132	0.683024
SPRYD4	-0.3755	-0.0139217	-0.361578	0.0480623	0.683024
RORB	-0.373	0.0129565	-0.385957	0.0483077	0.684972
PAK2,LOC646214	-0.3735	-0.0404	-0.3331	0.048603	0.686431
ADRA1D	-0.383	-0.146483	-0.236517	0.0486276	0.686431
ADH4	-0.4225	-0.0598391	-0.362661	0.048751	0.686639
SMAD7	-0.392	-0.335596	-0.0564043	0.0491467	0.689261
SORCS2	-0.366	-0.206491	-0.159509	0.04937	0.689261
NR1D1	-0.6385	-0.456602	-0.181898	0.0493949	0.689261
SSTR3	-0.4505	-0.031	-0.4195	0.0493949	0.689261
B3GNT7	-0.5325	0.07435	-0.60685	0.0495689	0.689261
ARL4D	-0.39	0.00435	-0.39435	0.0496436	0.689261
KBTBD6	-0.3625	-0.0909304	-0.27157	0.0497683	0.689261
CFB	-0.3715	0.1171	-0.4886	0.049918	0.689261
WSB2	-0.3965	-0.03095	-0.36555	0.049918	0.689261
COX11	-0.36	-0.207843	-0.152157	0.0501931	0.689781
RPS27L	-0.363	-0.0221522	-0.340848	0.0502683	0.689781
GNL3	-0.374	0.0887804	-0.46278	0.0503435	0.689781
COX6C	-0.4295	0.059713	-0.489213	0.0506953	0.689781
PLAC9	-0.4235	-0.141837	-0.281663	0.0507457	0.689781
SDHA	-0.397	0.0106978	-0.407698	0.0509473	0.689781
ACACB	-0.3675	0.0441	-0.4116	0.0510231	0.689781
BTN2A2	-0.36	0.0232	-0.3832	0.0510736	0.689781
MGAT4C	-0.369	-0.0725848	-0.296415	0.0511241	0.689781
ARL2	-0.3565	-0.19555	-0.16095	0.051504	0.689781
SLC1A2	-0.354	-0.254559	-0.0994413	0.0516309	0.689781
MED13	-0.3965	-0.05885	-0.33765	0.0517326	0.689781
GLDN	-0.399	0.334887	-0.733887	0.051758	0.689781
GPR173	-0.358	0.352274	-0.710274	0.051758	0.689781
TMED10,TMED10P1	-0.4655	-0.16625	-0.29925	0.0518089	0.689781
GP9	-0.3705	-0.121557	-0.248943	0.0518344	0.689781
FCGRT	-0.43	0.09745	-0.52745	0.0522169	0.689781
ARHGEF19	-0.3715	0.170998	-0.542498	0.0522424	0.689781
LIPH	-0.422	0.2936	-0.7156	0.052447	0.689781
ADCY9	-0.396	0.0454109	-0.441411	0.052729	0.689781
FCGR2A	-0.4515	0.0840022	-0.535502	0.0527547	0.689781
LAMP3	-0.526	-0.0468043	-0.479196	0.0527804	0.689781
LPHN3	-0.3875	-0.152946	-0.234554	0.0527804	0.689781
SIX1	-0.6865	-0.253983	-0.432517	0.0528061	0.689781
TLX1	-0.348	-0.123607	-0.224393	0.0529603	0.689781
CDC42BPG	-0.357	0.23922	-0.59622	0.0533986	0.689781
MLL	-0.6715	0.162835	-0.834335	0.0533986	0.689781
PRDX5	-0.357	-0.0429065	-0.314093	0.0533986	0.689781
CHCHD7	-0.3575	-0.0735891	-0.283911	0.0534503	0.689781
ELAVL1	-0.3655	0.01025	-0.37575	0.0535796	0.689781
KCNC2	-0.4025	0.06485	-0.46735	0.0536314	0.689781
PITX1	-0.6395	-0.136852	-0.502648	0.0538127	0.689781
CENPE	-0.4245	0.0519739	-0.476474	0.0539165	0.689781
HIST1H2BB	-0.403	0.123367	-0.526367	0.0539165	0.689781
LLGL1	-0.6955	-0.0629239	-0.632576	0.0541244	0.689781
VNN1	-0.349	-0.1769	-0.1721	0.0542025	0.689781
RABL3	-0.4255	0.153946	-0.579446	0.0542285	0.689781
LDLR	-0.347	-0.13795	-0.20905	0.0542806	0.689781
PAK1IP1	-0.388	0.0921022	-0.480102	0.0543066	0.689781
B3GNT2	-0.386	-0.00849783	-0.377502	0.0544891	0.689781
GRIN3A	-0.3845	-0.0968935	-0.287607	0.0544891	0.689781
GJB6	-0.5075	-0.24675	-0.26075	0.0545675	0.689781
INSR	-0.4445	0.1046	-0.5491	0.0546458	0.689781
WNT3	-0.3535	0.134	-0.4875	0.0548289	0.690059
TADA2A	-0.4365	0.0910239	-0.527524	0.0549075	0.690059
FERD3L	-0.415	0.0277978	-0.442798	0.0550123	0.690059
ABCA7	-0.35	-0.224398	-0.125602	0.0552486	0.690059
GRWD1	-0.4715	0.0200848	-0.491585	0.0554853	0.690059
POU3F3	-0.413	-0.178926	-0.234074	0.0555907	0.690059
CARD11	-0.3845	0.22525	-0.60975	0.0556434	0.690059
KRT85	-0.5325	-0.0653826	-0.467117	0.0556434	0.690059
COCH	-0.405	0.0985	-0.5035	0.0557226	0.690059
COL22A1	-0.3695	0.1884	-0.5579	0.0558546	0.690059
LY6E	-0.352	0.08505	-0.43705	0.0561456	0.690059
CEACAM5	-0.4385	-0.12505	-0.31345	0.0561721	0.690059
UBR7	-0.348	0.213441	-0.561441	0.0562781	0.690059
AMIGO2	-0.3595	0.15155	-0.51105	0.0563047	0.690059
UNC119B	-0.3425	0.0198	-0.3623	0.0563047	0.690059
MAGEC3	-0.354	0.354509	-0.708509	0.0566767	0.693275
KIF2C	-0.35	-0.084	-0.266	0.0568898	0.69378
SMG1,LOC440354,LOC595101,SMG1P1,LOC100271836	-0.4665	-0.147737	-0.318763	0.05713	0.69378
HIF3A	-0.3375	-0.0982978	-0.239202	0.0571567	0.69378
SIGLEC11	-0.4045	-0.0669957	-0.337504	0.0571567	0.69378
RDBP	-0.372	-0.0996391	-0.272361	0.0572905	0.694071
UBFD1	-0.387	-0.134015	-0.252985	0.0575315	0.695659
RAPGEF1	-0.5745	-0.0546935	-0.519807	0.0583658	0.700846
GPRC5A	-0.335	-0.123437	-0.211563	0.0586633	0.700846
KDM4E	-0.334	0.0753457	-0.409346	0.0586904	0.700846
RBM15B	-0.4365	0.0531	-0.4896	0.0587174	0.700846
DDX49	-0.354	-0.0562913	-0.297709	0.0587445	0.700846
BLM	-0.4055	-0.0812457	-0.324254	0.0587716	0.700846
UIMC1	-0.3935	0.0926	-0.4861	0.058853	0.700846
KIF4A	-0.3335	0.0218	-0.3553	0.0589072	0.700846
MARK2	-0.3725	-0.142317	-0.230183	0.0591245	0.700846
SLC51A	-0.364	0.1877	-0.5517	0.0595057	0.700846
EDA	-0.372	0.16815	-0.54015	0.0596421	0.700846
HIC1	-0.334	-0.135976	-0.198024	0.0599702	0.700846
C17orf82	-0.3335	-0.0101674	-0.323333	0.0601072	0.700846
E2F4	-0.502	0.0239065	-0.525907	0.060409	0.700846
INPP5J	-0.4035	0.2123	-0.6158	0.060409	0.700846
AHCYL1	-0.335	-0.065	-0.27	0.0604365	0.700846
HCAR2	-0.424	0.0498783	-0.473878	0.0605465	0.700846
UBA7	-0.329	-0.19085	-0.13815	0.0606015	0.700846
NOX4	-0.3715	0.0298652	-0.401365	0.0608495	0.700846
CHAD	-0.346	-0.237176	-0.108824	0.0609322	0.700846
NPY1R	-0.3715	-0.316583	-0.0549174	0.0609322	0.700846
CKMT1B,CKMT1A	-0.387	0.12005	-0.50705	0.0609598	0.700846
ITGA4	-0.3405	-0.00045	-0.34005	0.0609874	0.700846
MLL2	-0.416	-0.265093	-0.150907	0.0612638	0.700846
LCN15	-0.4215	-0.0197	-0.4018	0.0613192	0.700846
WNK1	-0.744	-0.12995	-0.61405	0.0614023	0.700846
GMCL1,GMCL1P1	-0.383	-0.0481239	-0.334876	0.0615963	0.700846
RIPK3	-0.336	-0.0652717	-0.270728	0.0615963	0.700846
SOX15	-0.3995	-0.209017	-0.190483	0.0616796	0.700846
DNMT3L	-0.329	0.0930739	-0.422074	0.0617907	0.700846
RAB28	-0.419	-0.19402	-0.22498	0.0617907	0.700846
DBF4B	-0.3305	0.1726	-0.5031	0.0618741	0.700846
MYO7B	-0.3475	-0.275609	-0.0718913	0.0619576	0.700846
DNASE1	-0.354	-0.0883	-0.2657	0.0621804	0.700846
TMPRSS3	-0.342	-0.116367	-0.225633	0.0621804	0.700846
ARHGAP31	-0.329	0.21828	-0.54728	0.0624036	0.700846
MLL5	-0.3415	0.150017	-0.491517	0.0625154	0.700846
ASNS	-0.8505	-0.661961	-0.188539	0.0626552	0.700846
NCOR1	-0.551	-0.0692674	-0.481733	0.0628793	0.700846
JMJD6	-0.34	0.216887	-0.556887	0.0629634	0.700846
PTEN,PTENP1	-0.3795	-0.0874674	-0.292033	0.0631037	0.700846
CPS1	-0.4745	-0.0822391	-0.392261	0.0631599	0.700846
CYP26C1	-0.331	0.177687	-0.508687	0.063188	0.700846
FAM91A1	-0.4825	0.161659	-0.644159	0.0632161	0.700846
PRKY	-0.413	0.133746	-0.546746	0.0632161	0.700846
EPB41L2	-0.3375	0.0739	-0.4114	0.0632442	0.700846
MATN3	-0.3395	-0.0899957	-0.249504	0.0632724	0.700846
BMX	-0.387	-0.1024	-0.2846	0.0633005	0.700846
SRSF11	-0.374	-0.330159	-0.0438413	0.0634975	0.700846
LHX1	-0.3205	-0.0899652	-0.230535	0.0636949	0.700846
SLAMF9	-0.326	0.209	-0.535	0.0637231	0.700846
MLH1	-0.335	-0.146422	-0.188578	0.0637795	0.700846
MICB	-0.3305	0.1852	-0.5157	0.0639491	0.700846
UBE2V2	-0.367	0.11765	-0.48465	0.0640622	0.700846
GMPR2	-0.411	-0.231941	-0.179059	0.0642888	0.700846
STARD7	-0.3185	-0.06	-0.2585	0.0644589	0.700846
GSR	-0.3205	-0.01525	-0.30525	0.0645157	0.700846
MFSD2A	-0.423	-0.11905	-0.30395	0.0646294	0.700846
NUDT9	-0.3675	-0.183702	-0.183798	0.0646862	0.700846
WDR64	-0.336	0.180428	-0.516428	0.0648	0.700846
HIST1H1D	-0.368	0.124017	-0.492017	0.0648854	0.700846
NSF	-0.4825	-0.17735	-0.30515	0.0649139	0.700846
OR2L8	-0.349	0.0374391	-0.386439	0.0649424	0.700846
ARAP3	-0.413	0.1923	-0.6053	0.0652276	0.701372
ADCY7	-0.3325	0.1154	-0.4479	0.0653704	0.701372
PTBP3	-0.72	-0.10405	-0.61595	0.0654848	0.701372
DDX53	-0.3175	-0.297009	-0.0204913	0.0655134	0.701372
MLXIP	-0.4105	-0.0276	-0.3829	0.0656279	0.701372
TAF15	-0.322	-0.0909	-0.2311	0.0656566	0.701372
TNFSF13	-0.327	-0.0925848	-0.234415	0.0657999	0.701717
SEMA6C	-0.368	0.13745	-0.50545	0.0660582	0.703287
NXPH3	-0.39	-0.121428	-0.268572	0.066202	0.703632
COL1A1	-0.321	0.135898	-0.456898	0.0664611	0.704978
MED15	-0.4145	-0.23235	-0.18215	0.0668652	0.704978
MRPL38	-0.7625	0.0282891	-0.790789	0.066923	0.704978
EDNRB	-0.327	0.134493	-0.461493	0.066952	0.704978
FRAS1	-0.5625	0.17245	-0.73495	0.0671546	0.704978
GRK4	-0.3505	-0.152576	-0.197924	0.0672705	0.704978
FOXR2	-0.3865	-0.03535	-0.35115	0.0673866	0.704978
RNF19A	-0.522	0.15915	-0.68115	0.0674156	0.704978
EMID1	-0.3155	-0.0106	-0.3049	0.0675899	0.704978
OR51E1	-0.3165	0.1497	-0.4662	0.0678226	0.704978
CXCR6	-0.4255	0.215709	-0.641209	0.0678517	0.704978
SPIB	-0.356	-0.121863	-0.234137	0.0678517	0.704978
PITX3	-0.314	0.10562	-0.41962	0.0681432	0.704978
MS4A8B	-0.3255	-0.1131	-0.2124	0.06826	0.704978
CACNA1F	-0.3205	0.03955	-0.36005	0.0682892	0.704978
ROS1	-0.4475	0.248898	-0.696398	0.0682892	0.704978
TMEM14C	-0.357	0.06165	-0.41865	0.0683769	0.704978
DSTYK	-0.3105	-0.0253696	-0.28513	0.0685231	0.704978
CEACAM18	-0.311	-0.105191	-0.205809	0.0685524	0.704978
HADHA	-0.54	-0.14973	-0.39027	0.0685817	0.704978
PRMT5	-0.3935	0.104678	-0.498178	0.0686695	0.704978
DIRAS1	-0.3295	-0.0290783	-0.300422	0.0691097	0.7065
C18orf8	-0.3275	0.066487	-0.393987	0.0692273	0.7065
PAGE4	-0.3885	0.25515	-0.64365	0.0694039	0.7065
LRRTM3	-0.348	-0.226963	-0.121037	0.0694333	0.7065
CAMK4	-0.3085	0.24145	-0.54995	0.0694923	0.7065
CCNYL2	-0.371	0.104046	-0.475046	0.0696102	0.7065
NR3C1	-0.3065	-0.178148	-0.128352	0.0696102	0.7065
TMEM187	-0.514	0.15035	-0.66435	0.0697578	0.7065
POTEE,POTEI,POTEJ,POTEF	-0.3155	-0.175	-0.1405	0.0698759	0.7065
NDST1	-0.3215	0.03855	-0.36005	0.069935	0.7065
PPIL2	-0.311	-0.41165	0.10065	0.0700829	0.706865
MAFB	-0.6345	-0.124813	-0.509687	0.070587	0.709292
HCN1	-0.323	-0.00735	-0.31565	0.0706761	0.709292
CYP2D7P1,CYP2D6	-0.411	0.0733196	-0.48432	0.070795	0.709292
COL2A1	-0.347	-0.120009	-0.226991	0.0708545	0.709292
SLC47A1	-0.312	0.29095	-0.60295	0.0708843	0.709292
BMP2K	-0.3175	0.01055	-0.32805	0.0710332	0.709659
ARHGAP30	-0.321	0.223474	-0.544474	0.0713613	0.711813
ACADM	-0.3045	-0.0542	-0.2503	0.0716304	0.713371
IRAK1	-0.353	0.11465	-0.46765	0.0718999	0.714929
ACAP2	-0.303	0.11485	-0.41785	0.0721399	0.715067
ZBTB44	-0.302	-0.10825	-0.19375	0.0721399	0.715067
IGSF21	-0.3805	0.10775	-0.48825	0.0725308	0.71729
TRPM1	-0.4375	-0.32685	-0.11065	0.072591	0.71729
COL18A1	-0.3435	-0.0583	-0.2852	0.072802	0.718253
RFXANK	-0.2985	0.05615	-0.35465	0.0738009	0.726141
TIAL1	-0.3415	0.0313717	-0.372872	0.0738312	0.726141
TREML2	-0.3065	0.3061	-0.6126	0.0740745	0.726938
IQUB	-0.3015	0.0501935	-0.351693	0.0741658	0.726938
DDX6	-0.4115	-0.17225	-0.23925	0.0742571	0.726938
MERTK	-0.372	-0.1052	-0.2668	0.0746537	0.729691
ARHGAP22	-0.303	0.110017	-0.413017	0.0749289	0.73125
KCNJ16	-0.2965	-0.236639	-0.0598609	0.07545	0.733905
TBL1X	-0.3575	0.499843	-0.857343	0.0755422	0.733905
MED27,CRSP8P	-0.3115	0.0659565	-0.377457	0.0755729	0.733905
PRDX1	-0.3005	0.01665	-0.31715	0.0756651	0.733905
CDC20	-0.7205	-0.157413	-0.563087	0.0758805	0.734181
NACC2	-0.302	0.1023	-0.4043	0.0759729	0.734181
S1PR1	-0.2945	-0.0547	-0.2398	0.0760654	0.734181
ZNF781	-0.417	-0.07395	-0.34305	0.0761579	0.734181
VAPB	-0.404	-0.00446522	-0.399535	0.0763432	0.734621
CCKAR	-0.2955	-0.160015	-0.135485	0.0764359	0.734621
OR2T27	-0.3655	-0.0292	-0.3363	0.0768692	0.736916
ADRBK1	-0.322	-0.182835	-0.139165	0.0769622	0.736916
DEPDC1B	-0.318	0.0956283	-0.413628	0.0770242	0.736916
CREB3L1	-0.312	-0.311313	-0.000686957	0.0775837	0.739606
TDG	-0.443	-0.0604457	-0.382554	0.077646	0.739606
LGR5	-0.3295	-0.256726	-0.0727739	0.0778643	0.739606
NONO	-0.3165	0.167828	-0.484328	0.0780515	0.739606
HECTD1	-0.289	-0.313559	0.0245587	0.078239	0.739606
ATG4C	-0.29	0.04135	-0.33135	0.0783329	0.739606
TMEM97	-0.2965	-0.0834587	-0.213041	0.0784581	0.739606
KIF14	-0.343	-0.21285	-0.13015	0.0785834	0.739606
NACA,NACA2	-0.309	-0.218167	-0.0908326	0.0786461	0.739606
PIK3CA	-0.4165	-0.504535	0.0880348	0.0786774	0.739606
AHRR	-0.349	0.0411804	-0.39018	0.0787088	0.739606
TPM3,TPM3P9	-0.3215	0.08595	-0.40745	0.0787088	0.739606
TAOK1	-0.2875	0.196559	-0.484059	0.0788343	0.739686
ALDH7A1	-0.3385	-0.015	-0.3235	0.0794949	0.740322
ANXA6	-0.3505	-0.0395239	-0.310976	0.0795264	0.740322
BTN3A3	-0.325	-0.2544	-0.0706	0.0795264	0.740322
ANK2	-0.2915	0.000858696	-0.292359	0.0796526	0.740322
IL6	-0.2865	-0.0940739	-0.192426	0.0797472	0.740322
STK10	-0.3185	-0.08185	-0.23665	0.0798104	0.740322
C8orf33	-0.3595	0.0148	-0.3743	0.079842	0.740322
C17orf99	-0.348	0.042587	-0.390587	0.08	0.740322
KCNJ2	-0.383	-0.2222	-0.1608	0.0800316	0.740322
SLC4A7	-0.2855	-0.187652	-0.0978478	0.0801582	0.740322
GRHL1	-0.3575	-0.203507	-0.153993	0.0801898	0.740322
BUB1	-0.2925	-0.21585	-0.07665	0.0804116	0.740798
MLF1	-0.2975	0.014	-0.3115	0.0805702	0.740798
LYPD8	-0.286	0.0313957	-0.317396	0.0807607	0.740798
APEX2	-0.373	0.26165	-0.63465	0.080856	0.740798
KLHL32	-0.391	-0.176978	-0.214022	0.0809196	0.740798
HIRA	-0.69	-0.236611	-0.453389	0.0811424	0.740798
NDST4	-0.3005	0.13765	-0.43815	0.0814931	0.740798
UBE3A	-0.3045	0.231872	-0.536372	0.0815569	0.740798
STAT6	-0.3455	-0.178643	-0.166857	0.0816208	0.740798
TYMS	-0.2945	-0.435783	0.141283	0.0817166	0.740798
STK40	-0.285	0.126246	-0.411246	0.0817486	0.740798
WNT8B	-0.2825	-0.174	-0.1085	0.0819405	0.740798
LRRN4CL	-0.317	-0.245948	-0.0710522	0.0822929	0.740798
SUV420H1	-0.3405	0.113235	-0.453735	0.082325	0.740798
ATP5J2,ATP5J2-PTCD1	-0.3215	-0.19415	-0.12735	0.0824854	0.740798
RASGRP3	-0.286	0.10885	-0.39485	0.0825496	0.740798
PDX1	-0.294	-0.0423935	-0.251607	0.0827425	0.740798
TTC27	-0.446	-0.32085	-0.12515	0.0827746	0.740798
PDE3A	-0.3235	-0.03305	-0.29045	0.0829355	0.740798
DUSP27	-0.3715	0.115007	-0.486507	0.0831288	0.740798
FOXN2	-0.461	-0.221861	-0.239139	0.0832578	0.740798
GPR84	-0.28	-0.0841	-0.1959	0.0832901	0.740798
SCN4B	-0.3775	-0.284324	-0.0931761	0.0834515	0.740798
EGR3	-0.2815	0.0286957	-0.310196	0.0835484	0.740798
ATP8B3	-0.541	0.045263	-0.586263	0.0836453	0.740798
EN2	-0.352	-0.169859	-0.182141	0.0836777	0.740798
CNGA4	-0.3165	-0.16115	-0.15535	0.0837424	0.740798
HAND1	-0.314	-0.0730652	-0.240935	0.0838071	0.740798
CDC25B	-0.3025	-0.284189	-0.0183109	0.083969	0.740798
ATOH8	-0.4765	0.5186	-0.9951	0.0840662	0.740798
EPAS1	-0.3125	-0.07985	-0.23265	0.0840662	0.740798
FBXO5	-0.5415	-0.0904	-0.4511	0.0847157	0.740798
PDE1C	-0.3015	-0.232	-0.0695	0.0847157	0.740798
USP9X	-0.564	0.0705022	-0.634502	0.0847483	0.740798
PTP4A2	-0.291	-0.139537	-0.151463	0.0847808	0.740798
NAV2	-0.3805	-0.0730913	-0.307409	0.0848785	0.740798
SLC13A2	-0.378	0.138985	-0.516985	0.085074	0.740798
EDNRA	-0.2785	-0.183548	-0.0949522	0.0851393	0.740798
HEY1	-0.2815	-0.0386848	-0.242815	0.0854985	0.740798
PPM1G	-0.3155	0.1414	-0.4569	0.0857275	0.740798
CYSLTR2	-0.2925	-0.231359	-0.0611413	0.0857929	0.740798
SMARCD2	-0.275	0.0173391	-0.292339	0.0859567	0.740798
TINF2	-0.365	0.014113	-0.379113	0.0861863	0.740798
SMARCD3	-0.3125	0.00468261	-0.317183	0.0862848	0.740798
ELL3	-0.315	-0.00785	-0.30715	0.0863505	0.740798
SETD9	-0.3625	0.162904	-0.525404	0.086482	0.740798
APOA2	-0.464	-0.260437	-0.203563	0.0865148	0.740798
KIF25	-0.2725	0.05695	-0.32945	0.0865806	0.740798
RASD2	-0.2785	0.196696	-0.475196	0.0866135	0.740798
MTMR7	-0.278	0.0428	-0.3208	0.086811	0.740798
SFXN1	-0.2835	0.0536804	-0.33718	0.086811	0.740798
XCR1	-0.2985	-0.154185	-0.144315	0.086811	0.740798
RAB3A	-0.4595	0.130372	-0.589872	0.0869099	0.740798
SEMA7A	-0.4165	-0.0308	-0.3857	0.0871078	0.740798
PAPPA2	-0.341	-0.00963478	-0.331365	0.0872068	0.740798
C12orf5	-0.381	-0.173163	-0.207837	0.0872398	0.740798
CLEC1A	-0.274	0.0861848	-0.360185	0.0872398	0.740798
SHE	-0.2985	0.0922	-0.3907	0.0873058	0.740798
UBE2D2	-0.2715	0.0786804	-0.35018	0.0873058	0.740798
ALX4	-0.3295	-0.13913	-0.19037	0.0874711	0.740798
SDK1	-0.306	0.128185	-0.434185	0.0874711	0.740798
MSR1	-0.287	-0.11245	-0.17455	0.0875041	0.740798
SLC35E1	-0.3255	-0.212039	-0.113461	0.0880341	0.742583
WDR34	-0.27	0.0612087	-0.331209	0.0880341	0.742583
HPN	-0.3165	0.28465	-0.60115	0.0880672	0.742583
ZBTB2	-0.336	-0.22985	-0.10615	0.089032	0.747703
CYR61	-0.379	-0.101107	-0.277893	0.0891989	0.747703
DHTKD1	-0.2985	0.0315891	-0.330089	0.0891989	0.747703
TRIB2	-0.271	0.3343	-0.6053	0.0891989	0.747703
WDFY1	-0.446	0.141741	-0.587741	0.0892657	0.747703
VEGFB	-0.3095	-0.213798	-0.0957022	0.0896334	0.748604
DAZ1,DAZL,DAZ3,DAZ2,DAZ4	-0.3305	0.11655	-0.44705	0.0898679	0.748604
MLNR	-0.3425	0.199748	-0.542248	0.0901026	0.748604
BTNL2	-0.269	0.0255043	-0.294504	0.0901698	0.748604
NRBF2	-0.3765	-0.103465	-0.273035	0.0902033	0.748604
TTC7A	-0.2665	-0.104439	-0.162061	0.0902369	0.748604
ARHGEF1	-0.271	0.0994913	-0.370491	0.0903713	0.748604
MAGEB18	-0.315	0.04785	-0.36285	0.0904049	0.748604
HOXC12	-0.392	-0.203863	-0.188137	0.0904385	0.748604
ACOX2	-0.522	0.09285	-0.61485	0.0905731	0.748728
SSTR5	-0.267	-0.1151	-0.1519	0.0907077	0.748728
FERMT2	-0.269	-0.384037	0.115037	0.0908087	0.748728
FOXI2	-0.3545	0.0165522	-0.371052	0.0909435	0.748863
GABRR2	-0.285	0.365561	-0.650561	0.0913486	0.749009
MAT2A	-0.722	-0.421991	-0.300009	0.0915176	0.749009
ANGPTL4	-0.2645	0.276724	-0.541224	0.0916191	0.749009
ISL1	-0.2755	-0.0305043	-0.244996	0.0916529	0.749009
CTSB	-0.2625	-0.14667	-0.11583	0.0919578	0.749009
ITPK1	-0.274	-0.0730891	-0.200911	0.0920256	0.749009
CALML3	-0.265	0.0225957	-0.287596	0.0921274	0.749009
CYP3A7,CYP3A7-CYP3AP1	-0.6025	0.160637	-0.763137	0.0921613	0.749009
CRLF2	-0.3305	-0.228167	-0.102333	0.0921952	0.749009
EXT2	-0.281	-0.05865	-0.22235	0.0922292	0.749009
FHOD3	-0.273	-0.166926	-0.106074	0.092433	0.749009
PTPRG	-0.291	0.0245152	-0.315515	0.092467	0.749009
RBMS2	-0.2615	-0.07325	-0.18825	0.092501	0.749009
ARL4A	-0.279	0.131896	-0.410896	0.0927732	0.750253
IGF1R	-0.288	0.0689	-0.3569	0.0929435	0.750538
CACNB4	-0.2745	-0.23255	-0.04195	0.0930458	0.750538
PRDM4	-0.2845	0.0141109	-0.298611	0.0932847	0.751506
PTPDC1	-0.3255	0.24585	-0.57135	0.0937291	0.75216
TNFRSF19	-0.3285	0.20955	-0.53805	0.0939346	0.75216
CORO1C	-0.283	0.0141783	-0.297178	0.0940374	0.75216
SQSTM1	-0.261	0.0253848	-0.286385	0.0940717	0.75216
STON1,STON1-GTF2A1L	-0.4725	-0.0301804	-0.44232	0.0941746	0.75216
CDH3	-0.4745	-0.26785	-0.20665	0.0944836	0.75216
SOST	-0.271	-0.0144957	-0.256504	0.0944836	0.75216
SDF4	-0.2605	-0.13445	-0.12605	0.0945523	0.75216
SMO	-0.28	0.26538	-0.54538	0.0945523	0.75216
ERCC3	-0.2575	-0.14575	-0.11175	0.0947587	0.75216
KCNS2	-0.333	0.271102	-0.604102	0.0947587	0.75216
TFAP2A	-0.3545	-0.48088	0.12638	0.0947931	0.75216
MFRP,C1QTNF5	-0.328	-0.0584609	-0.269539	0.0952066	0.753199
CABLES2	-0.2825	-0.0529717	-0.229528	0.0954482	0.753199
CDK10	-0.256	-0.11715	-0.13885	0.0954482	0.753199
ABCC11	-0.3945	-0.186828	-0.207672	0.0957593	0.753199
PLEKHH2	-0.256	-0.0599	-0.1961	0.0958978	0.753199
BTNL9	-0.324	0.00479565	-0.328796	0.0960363	0.753199
ELF2	-0.256	-0.111267	-0.144733	0.0960363	0.753199
CLEC5A	-0.281	0.158591	-0.439591	0.0961056	0.753199
NEGR1	-0.275	-0.116743	-0.158257	0.096279	0.753199
FRMD8	-0.334	0.10195	-0.43595	0.0963137	0.753199
THRA	-0.2575	-0.223096	-0.0344043	0.0963137	0.753199
ATP10A	-0.362	-0.012	-0.35	0.0964178	0.753199
CCR6	-0.264	0.03995	-0.30395	0.0964872	0.753199
TBL2	-0.2555	0.0764043	-0.331904	0.0965914	0.753199
NHLH2	-0.582	-0.0246196	-0.55738	0.0969044	0.754708
FAM22A,FAM22D	-0.256	-0.13655	-0.11945	0.0972178	0.75556
SGK110	-0.265	-0.04005	-0.22495	0.0972527	0.75556
CNGA2	-0.3375	-0.224657	-0.112843	0.0978813	0.759511
FRS2	-0.259	-0.115	-0.144	0.0981963	0.760361
PPAPDC1B	-0.256	0.145652	-0.401652	0.0982313	0.760361
TBXA2R	-0.3265	-0.14413	-0.18237	0.0987576	0.763111
MSH3	-0.253	0.25165	-0.50465	0.0988279	0.763111
UBA2	-0.285	0.110567	-0.395567	0.0994968	0.766947
QRFPR	-0.3985	-0.06785	-0.33065	0.0995673	0.766947
MAL2	-0.35	0.22373	-0.57373	0.0998851	0.767641
KANK2	-0.256	-0.0408239	-0.215176	0.100097	0.767641
DICER1	-0.341	-0.105285	-0.235715	0.100168	0.767641
NAA20	-0.253	0.283437	-0.536437	0.10031	0.767641
CLCNKB	-0.2775	-0.26155	-0.01595	0.100416	0.767641
TCIRG1	-0.2495	-0.04545	-0.20405	0.100416	0.767641
GJA5	-0.2945	-0.218339	-0.0761609	0.100593	0.767641
GRIN2B	-0.367	-0.152559	-0.214441	0.100628	0.767641
ITCH	-0.248	0.131115	-0.379115	0.100806	0.768068
RAB3C	-0.389	0.15875	-0.54775	0.101019	0.768765
CCNJL	-0.255	-0.23175	-0.02325	0.101339	0.770273
SERPINI2	-0.2735	0.10185	-0.37535	0.101624	0.771512
KDM1B	-0.311	0.0508522	-0.361852	0.101838	0.771704
STX18	-0.455	-0.4467	-0.0083	0.102088	0.771704
CACNA2D2	-0.2535	0.0228913	-0.276391	0.102231	0.771704
ILF2	-0.248	-0.11213	-0.13587	0.102266	0.771704
POLI	-0.337	-0.0415696	-0.29543	0.102338	0.771704
PSG4	-0.2605	0.0045	-0.265	0.102553	0.771704
SCN2B	-0.635	-0.1074	-0.5276	0.102732	0.771704
RAB22A	-0.2685	-0.07385	-0.19465	0.102983	0.771704
USP6NL	-0.271	0.0692152	-0.340215	0.102983	0.771704
TRIM46	-0.313	-0.206087	-0.106913	0.103019	0.771704
KCNA6	-0.284	-0.122226	-0.161774	0.103234	0.771704
EPHA7	-0.2635	0.0548652	-0.318365	0.10327	0.771704
OPRD1	-0.2625	-0.192691	-0.0698087	0.103306	0.771704
KCNJ4	-0.278	-0.0851	-0.1929	0.10345	0.771704
SEMA3B	-0.2435	-0.145691	-0.0978087	0.103593	0.771704
DHX35	-0.2975	-0.33725	0.03975	0.103918	0.771704
GINS4	-0.309	0.01165	-0.32065	0.104206	0.771704
RAB12	-0.2425	-0.159298	-0.0832022	0.104242	0.771704
TENC1	-0.3455	-0.05005	-0.29545	0.104242	0.771704
DDX55	-0.3525	0.10645	-0.45895	0.104423	0.771704
MAFF	-0.5935	-0.242337	-0.351163	0.104603	0.771704
DHRS7	-0.398	0.0078	-0.4058	0.104712	0.771704
ATG2B	-0.318	-0.223963	-0.094037	0.104893	0.771704
SP1	-0.3525	-0.133726	-0.218774	0.104929	0.771704
CHD8	-0.3385	-0.119346	-0.219154	0.105074	0.771704
ZFHX2	-0.2405	-0.0560174	-0.184483	0.105219	0.771704
GPC3	-0.2405	-0.275093	0.0345935	0.1054	0.771704
TGM2	-0.273	-0.225639	-0.0473609	0.105582	0.771704
GABARAP	-0.2405	-0.0642283	-0.176272	0.105873	0.771704
GPR151	-0.306	0.07335	-0.37935	0.105909	0.771704
FKBP15	-0.243	-0.211937	-0.031063	0.106164	0.771704
RAB33B	-0.419	-0.19777	-0.22123	0.1062	0.771704
ZBTB7C	-0.402	0.07875	-0.48075	0.106237	0.771704
MYT1L	-0.443	-0.0967739	-0.346226	0.106273	0.771704
LTBP4	-0.3215	0.286254	-0.607754	0.10631	0.771704
NFKBIE	-0.298	0.0788043	-0.376804	0.10631	0.771704
TULP4	-0.3735	-0.172228	-0.201272	0.106492	0.771704
ATG10	-0.278	-0.0579652	-0.220035	0.106638	0.771704
TNFRSF4	-0.257	0.125698	-0.382698	0.106675	0.771704
POLD2	-0.369	-0.2231	-0.1459	0.106894	0.771704
LAMA5	-0.257	-0.0777935	-0.179207	0.10693	0.771704
PIK3R5	-0.333	-0.0352152	-0.297785	0.106967	0.771704
CORO2A	-0.326	0.106328	-0.432328	0.107003	0.771704
HOXA9,HOXA10-HOXA9	-0.2565	0.329804	-0.586304	0.107333	0.771704
CACNA1S	-0.237	-0.00710652	-0.229893	0.107369	0.771704
TRDMT1	-0.24	0.0569435	-0.296943	0.107553	0.771704
GOLGA4	-0.236	-0.1113	-0.1247	0.107663	0.771704
MOG	-0.2445	-0.0217978	-0.222702	0.107663	0.771704
P2RY1	-0.253	-0.18508	-0.0679196	0.107809	0.771704
PDE10A	-0.246	-0.0802	-0.1658	0.107809	0.771704
AQP4	-0.239	-0.12405	-0.11495	0.107956	0.771704
CNOT7	-0.303	-0.0822891	-0.220711	0.108103	0.771704
CSNK1A1	-0.5565	-0.183059	-0.373441	0.108214	0.771704
CAMK2G	-0.282	-0.236911	-0.0450891	0.108361	0.771704
DPF1	-0.3065	-0.0856065	-0.220893	0.108361	0.771704
AKR1B1	-0.2925	0.0288	-0.3213	0.108619	0.77267
RAB40C	-0.2435	0.37042	-0.61392	0.108877	0.773635
NFE2L2	-0.2535	0.0164783	-0.269978	0.109061	0.774077
CD83	-0.233	0.115926	-0.348926	0.109246	0.774518
SMARCA1	-0.236	0.253672	-0.489672	0.109764	0.776711
MYLK3	-0.2335	0.21145	-0.44495	0.109801	0.776711
TAAR8	-0.233	-0.0887935	-0.144207	0.110097	0.777532
FASTK	-0.2385	-0.03855	-0.19995	0.110246	0.777532
CTBP1	-0.2325	-0.079237	-0.153263	0.110431	0.777532
PFKFB4	-0.341	-0.12435	-0.21665	0.110469	0.777532
ITGAX	-0.235	0.1302	-0.3652	0.110617	0.777532
WDR26	-0.426	-0.056437	-0.369563	0.110654	0.777532
SHH	-0.232	0.05035	-0.28235	0.111138	0.779383
NRN1	-0.2345	0.0702717	-0.304772	0.11125	0.779383
OPRK1	-0.2545	-0.0673913	-0.187109	0.111288	0.779383
RUNX3	-0.235	-0.0652435	-0.169757	0.111848	0.780478
SIRT1	-0.233	0.0512826	-0.284283	0.111885	0.780478
TM4SF18	-0.274	-0.235337	-0.038663	0.112035	0.780478
IL1RAPL2	-0.3895	0.077363	-0.466863	0.112072	0.780478
ZC3HC1	-0.2475	-0.203374	-0.0441261	0.112072	0.780478
COL27A1	-0.247	-0.0656065	-0.181393	0.112184	0.780478
FCRLA	-0.3915	0.02145	-0.41295	0.112372	0.780922
RAB4A	-0.2315	0.113091	-0.344591	0.112709	0.782408
RPAP1	-0.24	-0.15498	-0.0850196	0.112897	0.782852
ANKS6	-0.267	-0.0619804	-0.20502	0.113235	0.784338
ITGAD	-0.25	-0.10585	-0.14415	0.113536	0.784442
RAD50	-0.2285	0.3203	-0.5488	0.113574	0.784442
AGT	-0.2295	-0.0225	-0.207	0.113913	0.784442
IDH2	-0.2355	-0.0337174	-0.201783	0.114027	0.784442
MAGEA9,MAGEA9B	-0.233	0.00880217	-0.241802	0.114027	0.784442
TACR1	-0.2255	0.01695	-0.24245	0.114064	0.784442
SEMA4B	-0.326	-0.161767	-0.164233	0.114178	0.784442
TSNARE1	-0.2435	0.420398	-0.663898	0.114329	0.784442
PI4KA,PI4KAP2	-0.471	-0.18737	-0.28363	0.114367	0.784442
CACNA1D	-0.2255	-0.2789	0.0534	0.114859	0.786963
SLAMF8	-0.2275	0.0612717	-0.288772	0.115238	0.788179
AHR	-0.393	-0.170959	-0.222041	0.115504	0.788179
DCAF13	-0.2625	0.10405	-0.36655	0.115846	0.788179
S1PR3	-0.226	-0.0439	-0.1821	0.11596	0.788179
FNDC4	-0.283	-0.219515	-0.0634848	0.115998	0.788179
KANSL1	-0.6865	-0.0342	-0.6523	0.115998	0.788179
KCNE4	-0.247	-0.0107	-0.2363	0.115998	0.788179
CD2AP	-0.2255	0.0767304	-0.30223	0.116151	0.788179
COL4A5	-0.4825	-0.16155	-0.32095	0.116189	0.788179
NFAT5	-0.2475	-0.155198	-0.0923022	0.116417	0.788179
SULT1C3	-0.3405	-0.186109	-0.154391	0.116417	0.788179
WDR83	-0.4115	0.143052	-0.554552	0.116532	0.788179
UBE2Z	-0.2255	-0.0836	-0.1419	0.117182	0.790744
LCN8	-0.2545	-0.18878	-0.0657196	0.11722	0.790744
PLEKHF1	-0.224	-0.105522	-0.118478	0.117335	0.790744
SLC19A2	-0.2705	0.195589	-0.466089	0.117411	0.790744
MED13L	-0.2595	-0.0796522	-0.179848	0.117603	0.791192
CFHR2	-0.2405	-0.0881	-0.1524	0.117756	0.791383
FOXB1,FOXB2	-0.2455	-0.0885565	-0.156943	0.11791	0.791573
ALDH3A2	-0.251	0.11035	-0.36135	0.118217	0.791952
MAP4K1	-0.2195	-0.00915	-0.21035	0.118486	0.791952
C1orf159	-0.2435	0.0732413	-0.316741	0.11864	0.791952
CALM1	-0.2265	-0.2861	0.0596	0.11864	0.791952
JUND	-0.225	-0.201785	-0.0232152	0.118794	0.791952
ENO2	-0.2595	0.01575	-0.27525	0.119064	0.791952
ITGA8	-0.2815	-0.0476826	-0.233817	0.11918	0.791952
C10orf57	-0.353	-0.0564804	-0.29652	0.119219	0.791952
KIAA1875	-0.2955	-0.0303435	-0.265157	0.119219	0.791952
KPNA4	-0.2765	-0.0741239	-0.202376	0.119219	0.791952
IKZF3	-0.2825	-0.167713	-0.114787	0.11945	0.79234
KCTD21	-0.2395	-0.00586957	-0.23363	0.119528	0.79234
MST4	-0.219	0.2221	-0.4411	0.119682	0.792535
ALDH5A1	-0.255	-0.216904	-0.0380957	0.120379	0.794209
RER1	-0.553	0.165437	-0.718437	0.120418	0.794209
MAST4	-0.2295	0.0331717	-0.262672	0.120496	0.794209
OR2T34,OR2T3	-0.2325	0.1913	-0.4238	0.120573	0.794209
IRF1	-0.2335	-0.143874	-0.0896261	0.120768	0.794209
TMEM184B	-0.214	-0.136152	-0.0778478	0.121156	0.794209
POLK	-0.223	0.10615	-0.32915	0.121195	0.794209
TRIM29	-0.242	-0.138783	-0.103217	0.121234	0.794209
S100A9	-0.2515	0.12445	-0.37595	0.12139	0.794209
GUCA1B	-0.272	-0.094987	-0.177013	0.121429	0.794209
KIF1B	-0.243	-0.0934674	-0.149533	0.121429	0.794209
PRMT7	-0.2755	0.205163	-0.480663	0.121624	0.794209
RDX	-0.2495	0.1725	-0.422	0.121663	0.794209
CHRNA1	-0.2715	-0.228261	-0.0432391	0.121702	0.794209
CKMT2	-0.2225	0.0129239	-0.235424	0.121819	0.794209
TLN2	-0.343	0.0420804	-0.38508	0.122092	0.795171
KLF5	-0.393	-0.136811	-0.256189	0.122327	0.795879
NDST2	-0.2705	-0.247785	-0.0227152	0.122522	0.796332
PPP2CA	-0.271	-0.29255	0.02155	0.122875	0.797493
ZNF350	-0.274	-0.0318522	-0.242148	0.122953	0.797493
SOX13	-0.3865	-0.0262043	-0.360296	0.123267	0.797673
TLX2	-0.2195	-0.125143	-0.0943565	0.123267	0.797673
ADRB2	-0.21	-0.108628	-0.101372	0.12366	0.797673
UBQLN4	-0.21	-0.156328	-0.0536717	0.12366	0.797673
PRKAB1	-0.21	0.174415	-0.384415	0.123738	0.797673
TIA1	-0.3365	0.1958	-0.5323	0.123738	0.797673
TDRD5	-0.3715	-0.0919304	-0.27957	0.124211	0.797673
MUTYH	-0.2405	0.0986435	-0.339143	0.12425	0.797673
NPPB	-0.387	-0.202952	-0.184048	0.12425	0.797673
PHC2	-0.2155	-0.0288543	-0.186646	0.124329	0.797673
HNRNPCL1,LOC440563	-0.2515	-0.130315	-0.121185	0.124368	0.797673
GPR153	-0.219	0.21925	-0.43825	0.124645	0.797883
SHOX2	-0.4625	-0.184824	-0.277676	0.124723	0.797883
APCDD1L	-0.2335	-0.0927	-0.1408	0.124921	0.797883
DAZL	-0.2135	0.12455	-0.33805	0.125079	0.797883
UPK1B	-0.221	0.0623913	-0.283391	0.125119	0.797883
GNG5	-0.488	-0.132096	-0.355904	0.125158	0.797883
MRE11A	-0.2195	0.1955	-0.415	0.125514	0.798497
ATRNL1	-0.292	0.0964543	-0.388454	0.125594	0.798497
F2RL3	-0.3635	-0.176	-0.1875	0.125633	0.798497
NRL	-0.391	-0.100735	-0.290265	0.12599	0.798818
SRPK1	-0.2385	0.0528413	-0.291341	0.12603	0.798818
SYNPO	-0.215	0.0205239	-0.235524	0.126467	0.798818
LMO2	-0.297	-0.0076	-0.2894	0.126546	0.798818
MLLT10	-0.2095	0.107743	-0.317243	0.126546	0.798818
CSNK1G2	-0.2055	0.214817	-0.420317	0.126626	0.798818
EPHA3	-0.319	-0.1215	-0.1975	0.126705	0.798818
GNB1	-0.4245	0.17272	-0.59722	0.126705	0.798818
TBP	-0.2085	-0.0862457	-0.122254	0.126904	0.798818
LPP	-0.3085	0.00982174	-0.318322	0.127064	0.798818
CDH6	-0.216	0.0812087	-0.297209	0.127303	0.798818
AVPR1B	-0.229	-0.1051	-0.1239	0.127463	0.798818
HOXD8	-0.3255	-0.0348696	-0.29063	0.127503	0.798818
SIRT7	-0.235	0.00196739	-0.236967	0.127503	0.798818
SLC6A3	-0.212	0.233843	-0.445843	0.127822	0.798818
SPHK1	-0.3205	-0.0422413	-0.278259	0.127942	0.798818
MRGPRG	-0.2415	-0.1647	-0.0768	0.128302	0.798818
NUDT2	-0.2625	0.0111	-0.2736	0.128422	0.798818
CXCR5	-0.2335	-0.116263	-0.117237	0.129225	0.798818
PKP2	-0.347	-0.164046	-0.182954	0.129265	0.798818
SRSF4	-0.2245	0.107361	-0.331861	0.129466	0.798818
PABPN1L	-0.2025	0.0167652	-0.219265	0.129506	0.798818
GNA14	-0.211	0.05865	-0.26965	0.129708	0.798818
PPP2CB	-0.2165	0.163211	-0.379711	0.129748	0.798818
HDAC6	-0.2105	0.0607022	-0.271202	0.129828	0.798818
CLCN1	-0.319	-0.1585	-0.1605	0.129869	0.798818
POU2AF1	-0.357	-0.141189	-0.215811	0.129909	0.798818
RAB3IL1	-0.227	0.139322	-0.366322	0.13007	0.798818
SLIRP	-0.278	0.0997	-0.3777	0.130191	0.798818
CCNO	-0.2845	0.0387848	-0.323285	0.130433	0.798818
HPCA	-0.232	-0.148385	-0.0836152	0.130554	0.798818
SMPD3	-0.2115	0.153757	-0.365257	0.130716	0.798818
TTN	-0.208	0.043187	-0.251187	0.130756	0.798818
H6PD	-0.206	0.00238261	-0.208383	0.130797	0.798818
ALS2CR8	-0.226	-0.333635	0.107635	0.130959	0.798818
ARHGAP12	-0.2	0.129526	-0.329526	0.130999	0.798818
NR4A1	-0.216	0.00138043	-0.21738	0.13108	0.798818
KLHL20	-0.2225	0.224646	-0.447146	0.131283	0.798818
HOXA1	-0.304	0.184443	-0.488443	0.131323	0.798818
HECW2	-0.3285	0.00931087	-0.337811	0.131364	0.798818
MED16	-0.439	0.121463	-0.560463	0.131485	0.798818
PHF23	-0.3805	0.0246478	-0.405148	0.131607	0.798818
ABCC3	-0.2255	-0.00605	-0.21945	0.131688	0.798818
COL4A1	-0.2985	0.0143087	-0.312809	0.131769	0.798818
RBM15	-0.1985	-0.17345	-0.02505	0.13181	0.798818
ERMAP	-0.208	0.199735	-0.407735	0.131891	0.798818
TRPM6	-0.255	-0.165857	-0.0891435	0.131891	0.798818
SDC1	-0.202	-0.10385	-0.09815	0.131931	0.798818
DHX33	-0.2045	-0.154563	-0.049937	0.132094	0.798818
GRIK1	-0.2055	-0.05355	-0.15195	0.132175	0.798818
NDOR1	-0.229	0.1074	-0.3364	0.132175	0.798818
KCNA2	-0.2	0.0751	-0.2751	0.132297	0.798818
PLIN1	-0.2355	0.0462261	-0.281726	0.132379	0.798818
ATAD3A,ATAD3B	-0.529	-0.0302	-0.4988	0.132786	0.800511
CD300LD	-0.3245	-0.15045	-0.17405	0.133112	0.800924
VN1R5	-0.2085	0.1565	-0.365	0.133193	0.800924
MST1R	-0.203	-0.075213	-0.127787	0.133234	0.800924
TDRD12	-0.207	0.105622	-0.312622	0.133397	0.801047
C4A,C4B,LOC100293534	-0.26	-0.103	-0.157	0.133602	0.801047
DMPK	-0.241	-0.0758	-0.1652	0.133724	0.801047
RAD54L2	-0.2025	0.24573	-0.44823	0.133765	0.801047
SI	-0.2035	-0.171398	-0.0321022	0.133888	0.801047
CPD	-0.28	0.187085	-0.467085	0.134461	0.802403
NMUR2	-0.242	0.2279	-0.4699	0.134461	0.802403
IER3	-0.2855	-0.1307	-0.1548	0.134789	0.802403
PDE9A	-0.234	0.10545	-0.33945	0.134871	0.802403
CYP4X1	-0.2285	-0.0778891	-0.150611	0.135241	0.802403
PKMYT1	-0.447	-0.288828	-0.158172	0.135364	0.802403
AATK	-0.279	-0.0948	-0.1842	0.135406	0.802403
TENM4	-0.2825	0.101046	-0.383546	0.135406	0.802403
C1orf186	-0.41	-0.0552	-0.3548	0.135859	0.802403
NME7	-0.219	0.12475	-0.34375	0.136519	0.802403
BTBD3	-0.254	0.149246	-0.403246	0.136684	0.802403
MLLT4	-0.1995	-0.2591	0.0596	0.136767	0.802403
ATAD3C	-0.222	0.369239	-0.591239	0.136849	0.802403
CTDP1	-0.444	-0.212365	-0.231635	0.137222	0.802403
MAX	-0.2015	-0.164013	-0.037487	0.137305	0.802403
FIG4	-0.5625	0.038213	-0.600713	0.137512	0.802403
COX6A1	-0.195	-0.100102	-0.0948978	0.137553	0.802403
HAVCR1	-0.1955	0.0493196	-0.24482	0.137719	0.802403
CACNA2D1	-0.1935	0.19447	-0.38797	0.137844	0.802403
RAB6C,WTH3DI	-0.1905	-0.0773	-0.1132	0.137968	0.802403
CFH	-0.204	0.02575	-0.22975	0.138176	0.802403
MYLK	-0.198	0.0595978	-0.257598	0.138259	0.802403
SIGLEC15	-0.196	-0.0341696	-0.16183	0.138259	0.802403
NADK	-0.29	-0.18245	-0.10755	0.138425	0.802403
STRN	-0.2005	0.36902	-0.56952	0.138467	0.802403
APEX1	-0.2525	-0.02475	-0.22775	0.13855	0.802403
PSG3	-0.2455	-0.02365	-0.22185	0.138633	0.802403
ERCC5,BIVM-ERCC5	-0.1925	0.01655	-0.20905	0.138675	0.802403
SUCLA2	-0.1955	-0.190676	-0.00482391	0.138717	0.802403
LYPD6B	-0.1985	0.171626	-0.370126	0.139676	0.802403
OR5AU1	-0.265	-0.196	-0.069	0.139718	0.802403
ZXDC	-0.2875	0.0543783	-0.341878	0.139718	0.802403
GRIA3	-0.236	-0.231037	-0.00496304	0.139885	0.802403
UBE2J2	-0.197	0.129	-0.326	0.139885	0.802403
AGPAT2	-0.2875	-0.148489	-0.139011	0.140052	0.802403
SLC2A3,SLC2A14	-0.1875	-0.04685	-0.14065	0.140052	0.802403
SLC44A4	-0.232	0.01965	-0.25165	0.140052	0.802403
PARK2	-0.1975	-0.249439	0.0519391	0.140094	0.802403
SPECC1	-0.1895	-0.0199696	-0.16953	0.140178	0.802403
KCTD13	-0.1925	-0.0289	-0.1636	0.140262	0.802403
NPR1	-0.3125	-0.113665	-0.198835	0.140345	0.802403
CERK	-0.359	0.0941217	-0.453122	0.140513	0.802403
LIFR	-0.1965	-0.193754	-0.00274565	0.140555	0.802403
BATF3	-0.195	-0.129798	-0.0652022	0.140764	0.802403
ACTB	-0.3315	-0.4666	0.1351	0.140806	0.802403
PTGIS	-0.186	0.0507783	-0.236778	0.140848	0.802403
REST	-0.2035	-0.137057	-0.0664435	0.14089	0.802403
PHF16	-0.2325	0.198617	-0.431117	0.141058	0.802403
ZRANB3	-0.185	0.0701	-0.2551	0.141142	0.802403
FGF18	-0.2095	0.327324	-0.536824	0.141268	0.802403
CLRN3	-0.2345	-0.134698	-0.0998022	0.141562	0.802403
ZWINT	-0.276	-0.0894022	-0.186598	0.141562	0.802403
GRK7	-0.252	-0.177774	-0.0742261	0.141689	0.802403
PDE4B	-0.454	-0.01855	-0.43545	0.141941	0.802403
LEPRE1	-0.2165	0.0889478	-0.305448	0.142236	0.802403
APOD	-0.1925	0.0634	-0.2559	0.142363	0.802403
LZTS2	-0.1875	0.316	-0.5035	0.142405	0.802403
MYBL2	-0.3045	-0.0875413	-0.216959	0.142405	0.802403
SMARCA5	-0.29	-0.018387	-0.271613	0.142405	0.802403
CD8B	-0.1905	-0.0625391	-0.127961	0.142447	0.802403
CITED1	-0.194	0.0182761	-0.212276	0.142447	0.802403
RARA	-0.208	-0.216235	0.00823478	0.142447	0.802403
C6	-0.1905	0.0558696	-0.24637	0.142489	0.802403
LOC100507203	-0.1945	-0.00915	-0.18535	0.142489	0.802403
FNBP1L	-0.2535	0.1302	-0.3837	0.142532	0.802403
C20orf151	-0.3885	-0.196348	-0.192152	0.142658	0.802403
NFKB2	-0.234	0.0902152	-0.324215	0.142658	0.802403
PARP3	-0.304	0.000684783	-0.304685	0.142869	0.802403
ITGA5	-0.1915	0.195957	-0.387457	0.142912	0.802403
DPCR1	-0.188	0.0860065	-0.274007	0.142996	0.802403
SKIL	-0.202	0.0547043	-0.256704	0.143631	0.804774
WDR19	-0.1855	0.193357	-0.378857	0.143758	0.804774
MED6	-0.4	-0.0675022	-0.332498	0.143843	0.804774
MDC1	-0.256	0.145235	-0.401235	0.143928	0.804774
PITX2	-0.234	-0.144809	-0.0891913	0.144182	0.805248
ADRM1	-0.3265	-0.0719913	-0.254509	0.144267	0.805248
ACVR2B	-0.2415	0.0124348	-0.253935	0.144607	0.805961
CSTF2	-0.183	0.06675	-0.24975	0.144777	0.805961
EIF2AK2	-0.2645	-0.16915	-0.09535	0.144777	0.805961
SOCS5	-0.336	0.2459	-0.5819	0.145629	0.809042
WDR75	-0.2035	0.161039	-0.364539	0.145629	0.809042
H2AFX	-0.183	-0.0304022	-0.152598	0.145715	0.809042
HDAC8	-0.2075	-0.0313326	-0.176167	0.145971	0.809754
METTL3	-0.185	-0.0637826	-0.121217	0.146227	0.810465
C1orf95	-0.185	0.04945	-0.23445	0.146484	0.811177
OLIG3	-0.18	0.2859	-0.4659	0.146698	0.811191
LILRA4	-0.1785	0.109828	-0.288328	0.147126	0.811191
ATP13A5	-0.185	0.1259	-0.3109	0.147212	0.811191
FNDC3B	-0.2115	0.172043	-0.383543	0.147212	0.811191
DLG1	-0.266	-0.1445	-0.1215	0.147341	0.811191
ELF5	-0.1905	0.189437	-0.379937	0.147427	0.811191
SH2D7	-0.1835	-0.02745	-0.15605	0.147427	0.811191
GHRH	-0.2135	-0.0111283	-0.202372	0.147513	0.811191
CLK4	-0.1925	0.2359	-0.4284	0.147727	0.811205
FANCF	-0.1955	0.09375	-0.28925	0.147856	0.811205
ETV6	-0.304	0.0944957	-0.398496	0.148028	0.811205
KCTD10	-0.184	0.12065	-0.30465	0.148028	0.811205
ZEB2	-0.1885	-0.00863696	-0.179863	0.148459	0.812313
PPP4C	-0.181	0.188363	-0.369363	0.148717	0.812313
MADD	-0.185	0.00782174	-0.192822	0.148803	0.812313
RAVER2	-0.182	0.20605	-0.38805	0.14889	0.812313
GLRA1	-0.1965	0.0277957	-0.224296	0.148976	0.812313
TOR4A	-0.23	-0.3166	0.0866	0.149408	0.812313
PTK2	-0.188	-0.067	-0.121	0.149494	0.812313
CBX1	-0.261	0.162474	-0.423474	0.14971	0.812313
PRPF4B	-0.1795	0.296989	-0.476489	0.150013	0.812313
CDK6	-0.225	0.2584	-0.4834	0.150143	0.812313
KLHL7	-0.1755	0.168748	-0.344248	0.15023	0.812313
E2F6	-0.201	-0.16732	-0.0336804	0.150273	0.812313
LINGO3	-0.1795	-0.0138761	-0.165624	0.15036	0.812313
AMT	-0.18	-0.100813	-0.079187	0.150403	0.812313
SP100	-0.2045	0.217802	-0.422302	0.150577	0.812313
ZFHX3	-0.1765	-0.0483891	-0.128111	0.150664	0.812313
CXorf61	-0.3855	0.0740565	-0.459557	0.150707	0.812313
GNG11	-0.18	-0.086363	-0.093637	0.15075	0.812313
RASGEF1C	-0.1945	0.104002	-0.298502	0.150837	0.812313
MYF5	-0.1765	-0.11237	-0.0641304	0.151011	0.812313
SLC39A10	-0.177	-0.0555978	-0.121402	0.151098	0.812313
WDR5B	-0.254	0.290685	-0.544685	0.151141	0.812313
MED31	-0.222	-0.0716696	-0.15033	0.151185	0.812313
PLAG1	-0.2475	-0.145096	-0.102404	0.151402	0.812791
PRSS23	-0.2035	-0.12245	-0.08105	0.151576	0.813035
FOXD3	-0.186	-0.038963	-0.147037	0.151707	0.813046
TAS1R2	-0.194	-0.16205	-0.03195	0.152012	0.813171
LOC100996481	-0.256	-0.456224	0.200224	0.152055	0.813171
RAB20	-0.177	0.2745	-0.4515	0.152492	0.813171
ASAP3	-0.1775	0.1534	-0.3309	0.152579	0.813171
ALDH9A1	-0.199	-0.1079	-0.0911	0.15271	0.813171
PLOD3	-0.226	0.0103848	-0.236385	0.152841	0.813171
SATL1	-0.324	0.0862	-0.4102	0.152841	0.813171
SCCPDH	-0.191	0.00285	-0.19385	0.152841	0.813171
C11orf24	-0.189	0.1467	-0.3357	0.152929	0.813171
EMILIN2	-0.1955	0.1942	-0.3897	0.153016	0.813171
RHOBTB2	-0.176	-0.0906	-0.0854	0.15341	0.813491
LOC554223	-0.244	0.06765	-0.31165	0.153497	0.813491
TJP1	-0.176	-0.11635	-0.05965	0.153629	0.813491
HDAC3	-0.176	-0.0215804	-0.15442	0.153716	0.813491
PTPRA	-0.1795	-0.09595	-0.08355	0.153804	0.813491
HMOX1	-0.2955	0.0036587	-0.299159	0.153848	0.813491
SOCS7	-0.3045	0.14107	-0.44557	0.154155	0.814434
FBXW9	-0.1715	-0.0458891	-0.125611	0.154375	0.814913
ZNF92	-0.327	-0.258898	-0.0681022	0.154638	0.815624
HNRNPUL1	-0.1975	0.026437	-0.223937	0.155034	0.816449
ORC1	-0.1685	-0.201402	0.0329022	0.155166	0.816449
FOXM1	-0.2495	-0.208389	-0.0411109	0.155431	0.816449
DGKI	-0.1715	-0.0254174	-0.146083	0.155519	0.816449
NTRK2	-0.17	-0.07475	-0.09525	0.155519	0.816449
ATP6V1G2	-0.208	-0.170911	-0.0370891	0.155607	0.816449
TEX14	-0.231	0.0035087	-0.234509	0.155783	0.816449
L3MBTL1	-0.339	0.227972	-0.566972	0.155828	0.816449
KIAA0226	-0.4895	-0.0233674	-0.466133	0.156269	0.818085
TRPS1	-0.189	-0.335093	0.146093	0.156446	0.818119
POU3F1	-0.21	-0.13577	-0.0742304	0.156534	0.818119
GOPC	-0.2065	0.0767	-0.2832	0.156667	0.818137
CDX1	-0.233	-0.33028	0.0972804	0.156933	0.818848
CCNC	-0.1715	0.0360174	-0.207517	0.157287	0.819345
XIAP	-0.301	-0.03345	-0.26755	0.157287	0.819345
BIRC2,BIRC3	-0.2755	-0.215257	-0.0602435	0.157598	0.819843
CELF5	-0.305	-0.135822	-0.169178	0.157642	0.819843
SPAG4	-0.166	-0.0880478	-0.0779522	0.15822	0.821606
ATG16L2	-0.2585	-0.181309	-0.0771913	0.158487	0.821606
RCBTB2	-0.2335	0.121998	-0.355498	0.158709	0.821606
RXRG	-0.5725	0.241952	-0.814452	0.158932	0.821606
GOLGA5	-0.193	0.02705	-0.22005	0.159155	0.821606
TNK1	-0.2445	0.0203891	-0.264889	0.159289	0.821606
PCDH7	-0.3805	0.103202	-0.483702	0.159512	0.821606
RFX5	-0.201	-0.0447478	-0.156252	0.159557	0.821606
CLPTM1L	-0.163	-0.2657	0.1027	0.15978	0.821606
TCF23	-0.164	0.201352	-0.365352	0.159959	0.821606
NR2E1	-0.164	-0.111652	-0.0523478	0.160048	0.821606
BRCC3	-0.1655	-0.14605	-0.01945	0.160182	0.821606
LRWD1	-0.679	0.204952	-0.883952	0.160227	0.821606
CYP2B6	-0.217	0.21705	-0.43405	0.160406	0.821606
TMEM65	-0.4245	-0.209709	-0.214791	0.160451	0.821606
KLHL12	-0.206	0.04	-0.246	0.160496	0.821606
ACTR6	-0.2055	0.0428174	-0.248317	0.160854	0.821606
DNAJC19	-0.1755	-0.180157	0.00465652	0.161079	0.821606
HSPA1A	-0.1775	0.0173	-0.1948	0.161079	0.821606
RPS6KA1	-0.237	0.1833	-0.4203	0.161213	0.821606
SKIV2L2	-0.18	-0.109407	-0.0705935	0.161213	0.821606
ARHGEF15	-0.1715	0.222963	-0.394463	0.161303	0.821606
CA6	-0.223	0.249	-0.472	0.161438	0.821606
UBE2J1	-0.1625	0.073937	-0.236437	0.161528	0.821606
MAEA	-0.313	0.0838261	-0.396826	0.161573	0.821606
SIM1	-0.3565	-0.0392348	-0.317265	0.161573	0.821606
ABCB10	-0.1655	-0.0415609	-0.123939	0.161752	0.821606
ZFP36	-0.162	0.18125	-0.34325	0.161797	0.821606
PIP5K1C	-0.1615	0.0759609	-0.237461	0.161842	0.821606
SLC38A11	-0.18	0.1578	-0.3378	0.161977	0.821606
WNT2	-0.1625	0.151507	-0.314007	0.162067	0.821606
PKHD1	-0.201	-0.378159	0.177159	0.162202	0.821606
ABCC8	-0.2035	-0.0104	-0.1931	0.162292	0.821606
SIRT2	-0.1705	0.0448326	-0.215333	0.162563	0.821606
RHO	-0.16	0.0406065	-0.200607	0.162608	0.821606
SHB	-0.2505	-0.0930674	-0.157433	0.162743	0.821606
FPR3	-0.283	-0.0299	-0.2531	0.162788	0.821606
CLEC7A	-0.1685	0.109824	-0.278324	0.163375	0.823254
ZDHHC20	-0.203	-0.0940174	-0.108983	0.163375	0.823254
LILRB3,LILRA6	-0.215	0.102093	-0.317093	0.164008	0.82331
SDHD	-0.172	-0.0778957	-0.0941043	0.164008	0.82331
PLK4	-0.1775	0.114583	-0.292083	0.164099	0.82331
SACM1L	-0.16	-0.0620565	-0.0979435	0.164099	0.82331
PDE7B	-0.186	0.0104	-0.1964	0.164325	0.82331
ADPGK	-0.1925	-0.153239	-0.0392609	0.164371	0.82331
PDGFRB	-0.16	-0.02295	-0.13705	0.164416	0.82331
KLK10	-0.199	0.12405	-0.32305	0.164552	0.82331
FGF3	-0.189	0.117202	-0.306202	0.164643	0.82331
UBE2H	-0.169	0.0597022	-0.228702	0.164688	0.82331
KCNK13	-0.2045	-0.238185	0.0336848	0.165051	0.824474
GPR63	-0.157	-0.23125	0.07425	0.165233	0.824533
FSTL3	-0.185	-0.1686	-0.0164	0.165324	0.824533
SYNJ2	-0.2165	-0.0521587	-0.164341	0.165688	0.825364
DUSP11	-0.163	0.154659	-0.317659	0.165961	0.825364
HCLS1	-0.1615	-0.0868196	-0.0746804	0.166052	0.825364
HERC1	-0.16	0.173143	-0.333143	0.166052	0.825364
EGFR	-0.16	-0.167346	0.00734565	0.166143	0.825364
ZNF76	-0.1815	-0.0171522	-0.164348	0.16628	0.825395
RASL11B	-0.17	-0.192728	0.0227283	0.166645	0.826136
TEK	-0.175	-0.159739	-0.0152609	0.16669	0.826136
RYK	-0.18	0.295563	-0.475563	0.166827	0.826168
OR52I2,OR52I1	-0.2	0.0146239	-0.214624	0.16733	0.827599
GNGT1	-0.187	0.164576	-0.351576	0.16765	0.827599
ABCC10	-0.2135	-0.0071913	-0.206309	0.167788	0.827599
GMCL1	-0.2535	-0.0421	-0.2114	0.167788	0.827599
ACACA	-0.6465	-0.00712391	-0.639376	0.167925	0.827599
TAAR1	-0.1705	-0.0387065	-0.131793	0.168017	0.827599
CNTD2	-0.2755	-0.136083	-0.139417	0.168613	0.827599
HMGN1	-0.1675	0.0680717	-0.235572	0.168613	0.827599
PAEP	-0.212	-0.1347	-0.0773	0.168659	0.827599
LRRC2	-0.161	-0.0282	-0.1328	0.168705	0.827599
DCP2	-0.364	-0.0100391	-0.353961	0.168934	0.827599
UBE2T	-0.1535	0.104615	-0.258115	0.169118	0.827599
PSIP1	-0.439	0.0908935	-0.529893	0.169164	0.827599
RAB42	-0.1825	0.02305	-0.20555	0.169164	0.827599
KCNK7	-0.19	-0.1557	-0.0343	0.16921	0.827599
NTN5	-0.178	0.212878	-0.390878	0.16921	0.827599
TRIM28	-0.185	0.106948	-0.291948	0.169348	0.827634
CNR2	-0.167	-0.0188239	-0.148176	0.169901	0.828709
POU1F1	-0.162	-0.269472	0.107472	0.169901	0.828709
XRCC2	-0.1535	0.03785	-0.19135	0.170039	0.828709
BAG6	-0.2605	-0.0591935	-0.201307	0.170177	0.828709
TFAP2D	-0.2225	0.0846	-0.3071	0.170223	0.828709
SLC16A5	-0.1925	-0.0248609	-0.167639	0.170408	0.828969
SULT1A3,SULT1A4,SLX1A-SULT1A3,SLX1B-SULT1A4	-0.355	-0.00118696	-0.353813	0.170731	0.82949
SEMA6B	-0.2335	0.1931	-0.4266	0.170777	0.82949
CREBL2	-0.163	0.141157	-0.304157	0.171101	0.830424
SERPINE2	-0.1925	-0.235896	0.0433957	0.171471	0.831582
MAPK7	-0.1755	-0.1282	-0.0473	0.171703	0.832067
CBWD1	-0.15	0.0774587	-0.227459	0.172352	0.833407
PIK3C3	-0.1635	0.0704435	-0.233943	0.172398	0.833407
UBB	-0.2405	-0.35615	0.11565	0.172491	0.833407
GNGT2	-0.1545	-0.299676	0.145176	0.17263	0.833407
MINK1	-0.199	-0.0719	-0.1271	0.172677	0.833407
WNT9B	-0.1915	-0.244507	0.0530065	0.17277	0.833407
CHRNA2	-0.2245	-0.00987826	-0.214622	0.173374	0.833631
KCNE1	-0.1515	0.116946	-0.268446	0.173374	0.833631
SPRR1A	-0.1505	0.0805522	-0.231052	0.173467	0.833631
PGK1	-0.171	-0.06785	-0.10315	0.173514	0.833631
CCR9	-0.215	-0.01865	-0.19635	0.173607	0.833631
CYP2W1	-0.152	-0.04215	-0.10985	0.173607	0.833631
SLC6A12	-0.583	-0.409287	-0.173713	0.174073	0.834568
ELL	-0.159	-0.0552457	-0.103754	0.174167	0.834568
RAD17	-0.1875	-0.2491	0.0616	0.174353	0.834568
PIK3R3	-0.1475	-0.0462587	-0.101241	0.1744	0.834568
MED23	-0.164	0.0084	-0.1724	0.17468	0.834568
GRM7	-0.1555	0.22665	-0.38215	0.17482	0.834568
RBBP7	-0.289	0.102317	-0.391317	0.175054	0.834568
HERC6	-0.172	-0.161187	-0.010813	0.175195	0.834568
ADAMTS20	-0.205	0.243852	-0.448852	0.175335	0.834568
MFNG	-0.1705	-0.120804	-0.0496957	0.175335	0.834568
ATG9A	-0.151	-0.143465	-0.00753478	0.17571	0.834568
HMGB1	-0.186	-0.0440065	-0.141993	0.17585	0.834568
ESAM	-0.1535	0.18905	-0.34255	0.175897	0.834568
ESRRG	-0.2205	-0.0782478	-0.142252	0.176085	0.834568
HOXC6	-0.166	-0.043513	-0.122487	0.176272	0.834568
LASP1	-0.1495	-0.133	-0.0165	0.176413	0.834568
DUSP2	-0.145	-0.0996304	-0.0453696	0.176648	0.834568
FARP1	-0.211	0.136765	-0.347765	0.176789	0.834568
OLFM2	-0.2165	-0.0558587	-0.160641	0.176836	0.834568
FOXJ1	-0.1805	-0.0538087	-0.126691	0.176883	0.834568
ITGAE	-0.245	-0.331728	0.0867283	0.177024	0.834568
HTR3C	-0.179	-0.0772826	-0.101717	0.177071	0.834568
GPR98	-0.2475	0.09155	-0.33905	0.177448	0.834568
DNAJC3	-0.1835	-0.0682413	-0.115259	0.177495	0.834568
SMYD4	-0.1555	0.0108674	-0.166367	0.177495	0.834568
OR2T12,OR2T8,OR2T33	-0.1875	0.10935	-0.29685	0.177825	0.834568
MAGEF1	-0.1525	-0.181265	0.0287652	0.177872	0.834568
SP7	-0.1975	-0.049337	-0.148163	0.177872	0.834568
GLRB	-0.144	0.0558978	-0.199898	0.178061	0.834568
AFP	-0.203	0.0845978	-0.287598	0.178202	0.834568
HENMT1	-0.163	-0.0606413	-0.102359	0.178249	0.834568
PIP4K2B	-0.2175	-0.16335	-0.05415	0.178674	0.834568
COL6A6	-0.148	0.1982	-0.3462	0.178911	0.834568
OR11L1	-0.167	-0.0018	-0.1652	0.1791	0.834568
ANKRD33B	-0.143	-0.104548	-0.0384522	0.179337	0.834568
FBXL14	-0.152	0.0520913	-0.204091	0.179431	0.834568
PSTPIP1	-0.1945	0.22255	-0.41705	0.179479	0.834568
TAP2	-0.2555	0.17715	-0.43265	0.179573	0.834568
MATN2	-0.142	-0.2686	0.1266	0.179668	0.834568
EBF1	-0.418	-0.205248	-0.212752	0.179716	0.834568
HOXA11	-0.3055	-0.191891	-0.113609	0.179763	0.834568
GMPS	-0.164	-0.05165	-0.11235	0.179858	0.834568
PDGFRA	-0.1825	-0.0425	-0.14	0.179858	0.834568
SLC5A11	-0.219	-0.183789	-0.0352109	0.179905	0.834568
MED4	-0.1665	0.083713	-0.250213	0.179953	0.834568
E2F1	-0.175	0.00886957	-0.18387	0.180095	0.834568
RAB26	-0.142	-0.0474	-0.0946	0.18019	0.834568
MGP	-0.1875	0.43715	-0.62465	0.180285	0.834568
SUMO2	-0.337	0.22255	-0.55955	0.18038	0.834568
OPN3	-0.142	0.28405	-0.42605	0.18057	0.834568
WDR91	-0.3075	0.131711	-0.439211	0.180617	0.834568
EPOR	-0.1415	-0.0369	-0.1046	0.180665	0.834568
GATA1	-0.1995	0.107911	-0.307411	0.180902	0.834935
FOXP3	-0.144	0.153828	-0.297828	0.181045	0.834935
TRIM13	-0.149	-0.00252609	-0.146474	0.18114	0.834935
STAT5B	-0.2085	-0.124109	-0.0843913	0.181426	0.835504
MYO9B	-0.14	-0.0086	-0.1314	0.181902	0.835504
SGK196	-0.1495	0.1757	-0.3252	0.181902	0.835504
LMBR1L	-0.148	0.12865	-0.27665	0.181998	0.835504
LCK	-0.174	0.0927609	-0.266761	0.182093	0.835504
TTC21B	-0.1405	-0.03035	-0.11015	0.182141	0.835504
ANGEL1	-0.1555	-0.104276	-0.0512239	0.182188	0.835504
AKAP1	-0.26	0.182522	-0.442522	0.182809	0.836726
JUP	-0.201	-0.153207	-0.0477935	0.183001	0.836726
FNBP1	-0.1395	-0.0337783	-0.105722	0.183096	0.836726
TEF	-0.1945	0.0305957	-0.225096	0.183192	0.836726
PIP4K2A	-0.1665	-0.149687	-0.016813	0.183335	0.836726
ICK	-0.1735	0.103904	-0.277404	0.183575	0.836726
RBPMS	-0.138	-0.1294	-0.0086	0.183623	0.836726
ZBTB24	-0.1405	-0.171993	0.0314935	0.183671	0.836726
KCTD4	-0.1595	0.200563	-0.360063	0.18391	0.836726
KLHL26	-0.344	0.0281717	-0.372172	0.18391	0.836726
TMEM19	-0.154	-0.100087	-0.053913	0.18391	0.836726
TSC22D1	-0.1735	-0.065387	-0.108113	0.184726	0.83714
RNF111	-0.1585	0.1311	-0.2896	0.184774	0.83714
PXK	-0.1365	0.0196	-0.1561	0.18487	0.83714
ASPN	-0.22	-0.108565	-0.111435	0.184967	0.83714
EPB41L5	-0.181	0.001	-0.182	0.184967	0.83714
LRRK1	-0.1655	0.14795	-0.31345	0.185255	0.83714
SKP2	-0.1455	-0.190126	0.0446261	0.1854	0.83714
SYK	-0.1865	0.15247	-0.33897	0.185448	0.83714
CALCR	-0.139	-0.11745	-0.02155	0.185881	0.83714
BHMT	-0.236	-0.121	-0.115	0.185929	0.83714
KCNK4	-0.1365	0.06145	-0.19795	0.186026	0.83714
KCNA3	-0.1515	0.20645	-0.35795	0.186074	0.83714
INO80E	-0.1355	-0.12592	-0.00958043	0.186219	0.83714
NCOA2	-0.148	0.0814543	-0.229454	0.186557	0.83714
PMEL	-0.271	-0.102291	-0.168709	0.186798	0.83714
RUFY1	-0.1345	-0.133024	-0.00147609	0.186798	0.83714
FRMD7	-0.139	0.03185	-0.17085	0.186895	0.83714
ADCK5	-0.152	0.1536	-0.3056	0.186992	0.83714
PPP6C	-0.366	-0.06445	-0.30155	0.187233	0.83714
SMAD1	-0.1585	-0.0074087	-0.151091	0.187282	0.83714
WDFY4	-0.156	0.0733783	-0.229378	0.187282	0.83714
SH2D1A	-0.134	0.425722	-0.559722	0.187378	0.83714
CRTC3	-0.1335	-0.1046	-0.0289	0.187475	0.83714
H2AFY	-0.1845	-0.0342196	-0.15028	0.187572	0.83714
KCNA5	-0.134	-0.18585	0.05185	0.187572	0.83714
CRABP1	-0.173	-0.026137	-0.146863	0.187766	0.83714
EIF2AK1	-0.292	0.28937	-0.58137	0.187814	0.83714
KCTD6	-0.134	0.0890609	-0.223061	0.187863	0.83714
ZBTB17	-0.1585	-0.140141	-0.0183587	0.18796	0.83714
ECH1	-0.1415	-0.2424	0.1009	0.188008	0.83714
SERPINB10	-0.1765	-0.126174	-0.0503261	0.188105	0.83714
KIF1A	-0.248	-0.0139609	-0.234039	0.188493	0.837316
ARNT	-0.1955	0.0641739	-0.259674	0.188542	0.837316
CYP4Z2P,CYP4Z1	-0.133	-0.0116283	-0.121372	0.188542	0.837316
KIFC2	-0.193	-0.0022	-0.1908	0.188979	0.837983
SUSD5	-0.1465	0.2555	-0.402	0.189027	0.837983
RAD51D	-0.1325	0.200165	-0.332665	0.189173	0.837983
PRPS1	-0.2055	-0.1319	-0.0736	0.189222	0.837983
STYX	-0.18	-0.104643	-0.0753565	0.189757	0.838706
PLAU	-0.215	0.195346	-0.410346	0.189855	0.838706
GTF2F1	-0.477	-0.0955717	-0.381428	0.189903	0.838706
CR1L	-0.438	0.1067	-0.5447	0.190488	0.838706
TERF1	-0.1315	0.0703717	-0.201872	0.190488	0.838706
DLGAP1-AS1	-0.137	0.25885	-0.39585	0.190586	0.838706
PGAM2	-0.153	-0.0257674	-0.127233	0.190586	0.838706
ACADVL	-0.131	0.04865	-0.17965	0.19083	0.838706
KDM1A	-0.568	-0.233663	-0.334337	0.19083	0.838706
UHMK1	-0.189	0.0550022	-0.244002	0.19083	0.838706
KDM3B	-0.133	-0.0698826	-0.0631174	0.190928	0.838706
LMO1	-0.132	-0.233204	0.101204	0.190977	0.838706
MTAP	-0.1375	0.0362304	-0.17373	0.19127	0.838962
GPR68	-0.2055	0.2817	-0.4872	0.191661	0.838962
IL7R	-0.1315	-0.0405587	-0.0909413	0.191808	0.838962
IDO2	-0.1295	0.0310609	-0.160561	0.191906	0.838962
IVL	-0.28	-0.16105	-0.11895	0.191955	0.838962
STK24	-0.19	0.109646	-0.299646	0.192151	0.838962
SHPRH	-0.135	-0.0627283	-0.0722717	0.192347	0.838962
CD8A	-0.1285	-0.0713304	-0.0571696	0.192396	0.838962
WDR4	-0.147	0.197089	-0.344089	0.192445	0.838962
FKBP6	-0.148	0.0350152	-0.183015	0.192494	0.838962
JAZF1	-0.228	-0.1184	-0.1096	0.192494	0.838962
ALS2	-0.128	0.083263	-0.211263	0.192887	0.840094
SH2D3A	-0.2095	0.0854174	-0.294917	0.193132	0.840497
FAP	-0.14	-0.0129	-0.1271	0.193329	0.840497
CNGA3	-0.157	0.155115	-0.312115	0.193378	0.840497
UBE2U	-0.1335	0.0757022	-0.209202	0.193624	0.840538
CYLD	-0.2535	-0.215039	-0.0384609	0.193673	0.840538
CSK	-0.1445	-0.08155	-0.06295	0.193821	0.840538
PRODH2	-0.1305	0.156522	-0.287022	0.193919	0.840538
SEZ6L2	-0.157	0.107274	-0.264274	0.194165	0.841029
CCL2	-0.157	0.11392	-0.27092	0.194461	0.841158
CHRM2	-0.184	0.0393	-0.2233	0.194461	0.841158
NRBP1	-0.1625	-0.067	-0.0955	0.195004	0.842928
RPS6KA4	-0.155	-0.181113	0.026113	0.1953	0.843057
U2AF1L4	-0.1255	0.117002	-0.242502	0.1953	0.843057
WDR36	-0.126	0.100896	-0.226896	0.195696	0.84389
CLCN5	-0.1455	-0.1044	-0.0411	0.195795	0.84389
FTSJ2	-0.134	0.0493478	-0.183348	0.195893	0.84389
RECQL5	-0.148	0.06905	-0.21705	0.19624	0.844445
C1orf56	-0.1255	0.17795	-0.30345	0.19629	0.844445
SOX4	-0.14	-0.163448	0.0234478	0.196438	0.84451
ATP6V1B2	-0.2075	-0.315098	0.107598	0.196686	0.845001
PDE6A	-0.19	-0.141685	-0.0483152	0.197182	0.845101
ENTPD5	-0.412	0.019813	-0.431813	0.197281	0.845101
KALRN	-0.138	-0.0394696	-0.0985304	0.197331	0.845101
BHLHE22	-0.148	-0.14005	-0.00795	0.19743	0.845101
P2RY8	-0.136	0.1069	-0.2429	0.19748	0.845101
RAB3D	-0.1695	0.226065	-0.395565	0.197579	0.845101
LEP	-0.141	-0.200609	0.0596087	0.197778	0.845101
PTGFR	-0.201	-0.106711	-0.0942891	0.197778	0.845101
CTSD	-0.1245	-0.14283	0.0183304	0.198027	0.845592
MC3R	-0.2435	-0.182509	-0.0609913	0.198226	0.845871
PABPC5	-0.139	0.11445	-0.25345	0.198425	0.84615
PILRA	-0.134	0.13335	-0.26735	0.198724	0.846854
BFSP1	-0.423	0.07145	-0.49445	0.199322	0.84769
HTR4	-0.22	0.08505	-0.30505	0.199322	0.84769
WIPI1	-0.122	0.145474	-0.267474	0.199322	0.84769
CACNA1H	-0.15	-0.105185	-0.0448152	0.199672	0.847859
CYP7A1	-0.1595	-0.00570217	-0.153798	0.199672	0.847859
CNTNAP2	-0.193	-0.303478	0.110478	0.200172	0.847859
SLC19A1	-0.1485	-0.085263	-0.063237	0.200272	0.847859
FOSB	-0.185	-0.0522413	-0.132759	0.200773	0.847859
LYNX1	-0.2525	-0.11775	-0.13475	0.200773	0.847859
PTPRD	-0.185	-0.0184109	-0.166589	0.200873	0.847859
SGCA	-0.147	-0.0935196	-0.0534804	0.201023	0.847859
WNT5B	-0.163	-0.0454	-0.1176	0.201023	0.847859
GNL1	-0.1395	0.1823	-0.3218	0.201374	0.847859
CKS1B	-0.148	-0.0517761	-0.0962239	0.201424	0.847859
MSL3	-0.122	-0.267465	0.145465	0.201474	0.847859
UBA3	-0.592	-0.13455	-0.45745	0.201575	0.847859
GRID1	-0.225	0.0298	-0.2548	0.201625	0.847859
GFRA1	-0.1665	0.0596891	-0.226189	0.201675	0.847859
LAMP1	-0.1785	-0.184033	0.00553261	0.201776	0.847859
PBK	-0.129	0.00868043	-0.13768	0.201776	0.847859
EXOC8	-0.1215	0.15515	-0.27665	0.202178	0.847859
PSG11	-0.154	-0.172998	0.0189978	0.202278	0.847859
DLX4	-0.1185	-0.18445	0.06595	0.202429	0.847859
C17orf58	-0.1215	0.123639	-0.245139	0.202479	0.847859
KDM8	-0.1275	0.113778	-0.241278	0.20253	0.847859
MAGEB4	-0.298	0.15605	-0.45405	0.20253	0.847859
TTC28	-0.1935	-0.0242	-0.1693	0.20258	0.847859
KLF12	-0.1355	-0.120972	-0.0145283	0.202781	0.848141
OCRL	-0.225	-0.08555	-0.13945	0.203588	0.850599
DUSP18	-0.1555	0.19615	-0.35165	0.203638	0.850599
FPR2	-0.125	0.0672239	-0.192224	0.204193	0.851444
RRAS2	-0.1515	-0.06605	-0.08545	0.204395	0.851444
NEDD4L	-0.1265	-0.0603283	-0.0661717	0.204446	0.851444
DLL3	-0.208	0.1036	-0.3116	0.204497	0.851444
SLC7A1	-0.1235	-0.121159	-0.0023413	0.204547	0.851444
TMED10	-0.4865	-0.32185	-0.16465	0.204648	0.851444
PPAT	-0.139	-0.152315	0.0133152	0.2048	0.851516
MUC20	-0.121	0.10065	-0.22165	0.205053	0.851971
PKP3	-0.2245	-0.15265	-0.07185	0.205306	0.851971
HTR1F	-0.121	-0.0386696	-0.0823304	0.205509	0.851971
MEIS2	-0.292	-0.247593	-0.0444065	0.205509	0.851971
KCNJ14	-0.1205	0.0209826	-0.141483	0.205965	0.851971
FAIM3	-0.134	-0.213824	0.0798239	0.206016	0.851971
RAB27A	-0.252	-0.262439	0.0104391	0.206118	0.851971
SOX11	-0.1155	-0.172907	0.0574065	0.206371	0.851971
TNFRSF6B,RTEL1-TNFRSF6B	-0.1175	0.00534783	-0.122848	0.206422	0.851971
IRF2	-0.131	-0.12888	-0.00211957	0.206473	0.851971
PTGER4	-0.115	-0.189148	0.0741478	0.206625	0.851971
ENOX1	-0.119	0.16935	-0.28835	0.206727	0.851971
CHFR	-0.12	0.0071	-0.1271	0.20693	0.851971
SLC45A3	-0.1735	-0.0499217	-0.123578	0.207287	0.851971
ITGA9	-0.1235	0.09765	-0.22115	0.207337	0.851971
STOML3	-0.12	0.088	-0.208	0.207592	0.851971
TBC1D21	-0.1175	0.195585	-0.313085	0.207643	0.851971
WDR37	-0.1585	0.156613	-0.315113	0.207796	0.851971
CCNY	-0.1135	-0.0682717	-0.0452283	0.207847	0.851971
GZF1	-0.118	-0.171191	0.0531913	0.208051	0.851971
SERPINB6	-0.146	-0.124217	-0.0217826	0.208051	0.851971
SHC3	-0.17	0.185578	-0.355578	0.208051	0.851971
S100G	-0.176	-0.142028	-0.0339717	0.208102	0.851971
LRP5	-0.19	0.08985	-0.27985	0.208255	0.851971
TLE4	-0.1195	0.169713	-0.289213	0.208459	0.851971
PSMB9	-0.1165	0.260985	-0.377485	0.208612	0.851971
KDM5C	-0.114	-0.0317043	-0.0822957	0.208765	0.851971
MMP27	-0.157	-0.0507674	-0.106233	0.208765	0.851971
NTSR2	-0.1655	0.0103	-0.1758	0.208816	0.851971
HSD17B8	-0.113	0.10445	-0.21745	0.209021	0.852255
PGAP3	-0.116	-0.1663	0.0503	0.209686	0.853732
RING1	-0.1705	-0.16535	-0.00515	0.209686	0.853732
RBM4,RBM4B	-0.1115	-0.0176826	-0.0938174	0.209788	0.853732
SRSF6	-0.114	0.1315	-0.2455	0.210198	0.854661
AKR1D1	-0.1145	0.09135	-0.20585	0.210454	0.854661
SULT2B1	-0.1155	0.09595	-0.21145	0.210506	0.854661
TPCN2	-0.111	-0.151393	0.0403935	0.210557	0.854661
PHF20L1	-0.182	0.125959	-0.307959	0.210711	0.854737
METTL14	-0.117	0.11732	-0.23432	0.211122	0.855854
PRR5L	-0.111	-0.0792043	-0.0317957	0.211636	0.85605
LCN1	-0.1205	-0.2409	0.1204	0.211687	0.85605
LGALS9B,LGALS9C	-0.1095	0.124898	-0.234398	0.21179	0.85605
CPVL	-0.2285	0.0569957	-0.285496	0.211841	0.85605
TCF3	-0.135	0.0900804	-0.22508	0.212047	0.85605
OLIG1	-0.114	-0.20393	0.0899304	0.212459	0.85605
DROSHA	-0.1115	-0.124211	0.0127109	0.212769	0.85605
CSNK1A1L	-0.3	-0.21415	-0.08585	0.212923	0.85605
EHF	-0.1545	-0.262235	0.107735	0.212923	0.85605
OS9	-0.143	0.0095	-0.1525	0.213026	0.85605
OXA1L	-0.24	-0.23555	-0.00445	0.21313	0.85605
SP3	-0.116	-0.0827065	-0.0332935	0.213181	0.85605
BARHL2	-0.1085	-0.0415478	-0.0669522	0.213285	0.85605
SNRNP35	-0.13	0.00937174	-0.139372	0.213543	0.85605
MYO7A	-0.1615	0.02745	-0.18895	0.213594	0.85605
USP49	-0.134	0.189767	-0.323767	0.213594	0.85605
PROKR2	-0.1105	-0.126317	0.0158174	0.213801	0.85605
GRB14	-0.114	0.01205	-0.12605	0.213905	0.85605
ZNF423	-0.1105	-0.268889	0.158389	0.213905	0.85605
MDH1B	-0.1915	-0.0141804	-0.17732	0.214163	0.85605
FGFR3	-0.1255	0.10795	-0.23345	0.21437	0.85605
ATG9B	-0.222	-0.241907	0.0199065	0.214733	0.85605
FOXC1	-0.2445	-0.00590217	-0.238598	0.214733	0.85605
SLIT1	-0.1895	0.0201783	-0.209678	0.214784	0.85605
HTR2C	-0.138	-0.100241	-0.0377587	0.214836	0.85605
CBX6	-0.23	0.114404	-0.344404	0.21494	0.85605
OR51V1	-0.1255	0.2182	-0.3437	0.215044	0.85605
TP53RK	-0.169	-0.109446	-0.0595543	0.215044	0.85605
SARDH	-0.276	-0.026	-0.25	0.215095	0.85605
NDNL2	-0.1225	-0.19895	0.07645	0.21551	0.857162
CCNE2	-0.1715	0.04005	-0.21155	0.21603	0.857484
ABCG1	-0.112	-0.114028	0.00202826	0.216134	0.857484
MAFK	-0.1305	-0.0268022	-0.103698	0.216134	0.857484
RRM2B	-0.1095	-0.00748913	-0.102011	0.216134	0.857484
LTV1	-0.1065	0.0709652	-0.177465	0.216342	0.85752
PYGB	-0.222	0.0154043	-0.237404	0.21655	0.85752
TRAF7	-0.1325	-0.0130848	-0.119415	0.21655	0.85752
COL9A3	-0.138	0.01245	-0.15045	0.217122	0.858123
KCNV1	-0.1075	0.105898	-0.213398	0.217226	0.858123
PPP5C	-0.122	0.151596	-0.273596	0.217644	0.858123
HDAC1	-0.11	0.00747174	-0.117472	0.2178	0.858123
ONECUT3	-0.1255	0.0935717	-0.219072	0.217957	0.858123
SLC39A11	-0.107	-0.00101522	-0.105985	0.218061	0.858123
GPRC5B	-0.2745	-0.227476	-0.0470239	0.21827	0.858123
KLF7	-0.1065	0.0352609	-0.141761	0.21827	0.858123
DUSP21	-0.123	-0.1002	-0.0228	0.218374	0.858123
CA13	-0.1045	0.3482	-0.4527	0.218427	0.858123
ABL1	-0.15	-0.000626087	-0.149374	0.218531	0.858123
WDYHV1	-0.229	0.022787	-0.251787	0.218531	0.858123
NUDT19	-0.182	0.186098	-0.368098	0.218636	0.858123
AXL	-0.187	-0.1957	0.0087	0.219159	0.858123
PRKD3	-0.118	-0.10325	-0.01475	0.219159	0.858123
STK38	-0.1425	0.167022	-0.309522	0.219211	0.858123
UNC45A	-0.115	-0.0652174	-0.0497826	0.219211	0.858123
EIF4B	-0.129	0.0191609	-0.148161	0.219525	0.858123
LY9	-0.1055	-0.0335	-0.072	0.219735	0.858123
CXCL3	-0.113	-0.299285	0.186285	0.21984	0.858123
STK36	-0.103	0.0676261	-0.170626	0.219892	0.858123
ACTRT3	-0.113	0.167933	-0.280933	0.220207	0.858123
CD48	-0.3015	0.100726	-0.402226	0.220259	0.858123
TBC1D8B	-0.1055	-0.0301348	-0.0753652	0.220364	0.858123
FOSL1	-0.27	-0.0706652	-0.199335	0.220521	0.858123
P2RY12	-0.2165	-0.0243348	-0.192165	0.220574	0.858123
STAT4	-0.105	0.114261	-0.219261	0.220627	0.858123
FOXH1	-0.1045	0.0844065	-0.188907	0.220889	0.858123
FOS	-0.101	0.0404848	-0.141485	0.221362	0.858123
RRN3,RRN3P2,RRN3P1	-0.112	-0.293928	0.181928	0.221362	0.858123
LDHAL6A	-0.1155	-0.0738022	-0.0416978	0.22152	0.858123
LYN	-0.1	0.165028	-0.265028	0.22152	0.858123
PRDM9	-0.1405	0.105476	-0.245976	0.22152	0.858123
SLC23A2	-0.107	-0.214883	0.107883	0.22152	0.858123
FIGLA	-0.101	-0.02035	-0.08065	0.221573	0.858123
ARG1	-0.124	-0.0237	-0.1003	0.221783	0.858123
RAB40AL	-0.199	-0.201617	0.00261739	0.221889	0.858123
LIG4	-0.1055	-0.04	-0.0655	0.221994	0.858123
SCML1	-0.1045	-0.0475935	-0.0569065	0.221994	0.858123
GRAP	-0.2535	0.0292717	-0.282772	0.222152	0.85821
SETD1B	-0.134	0.124591	-0.258591	0.223101	0.861233
C2orf44	-0.1175	0.158748	-0.276248	0.223207	0.861233
TXNRD1	-0.125	0.00315	-0.12815	0.223366	0.861319
ZNF408	-0.127	0.0472543	-0.174254	0.223524	0.861405
GJD2	-0.1695	0.08785	-0.25735	0.223841	0.861578
TAAR5	-0.1285	-0.01125	-0.11725	0.223841	0.861578
EVX1	-0.539	-0.290417	-0.248583	0.224159	0.862275
HCN4	-0.1225	-0.159507	0.0370065	0.224529	0.862941
LIME1	-0.122	0.1173	-0.2393	0.224688	0.862941
KBTBD7	-0.1115	0.2742	-0.3857	0.224741	0.862941
ACVR1C	-0.1035	0.046687	-0.150187	0.225166	0.864046
IRAK3	-0.132	0.1142	-0.2462	0.225431	0.864306
ESCO2	-0.1015	0.289513	-0.391013	0.225537	0.864306
PEX6	-0.136	-0.03655	-0.09945	0.225803	0.864306
ABCB1	-0.248	-0.046463	-0.201537	0.225962	0.864306
RGS5	-0.208	-0.1148	-0.0932	0.225962	0.864306
ADARB1	-0.128	0.112822	-0.240822	0.226334	0.864306
XBP1	-0.099	0.205343	-0.304343	0.226387	0.864306
ZAP70	-0.145	0.06715	-0.21215	0.226494	0.864306
FERMT3	-0.206	-0.220946	0.0149457	0.226547	0.864306
RAB7L1	-0.1155	-0.09395	-0.02155	0.2266	0.864306
HLA-B,HLA-C	-0.1185	-0.0279	-0.0906	0.226866	0.864543
GP1BB,SEPT5-GP1BB	-0.098	0.0287087	-0.126709	0.226973	0.864543
RSU1	-0.118	-0.0609022	-0.0570978	0.227133	0.864543
METTL2A	-0.0975	0.0928891	-0.190389	0.227239	0.864543
KDM3A	-0.205	0.173061	-0.378061	0.227346	0.864543
FLT3	-0.1505	-0.0533043	-0.0971957	0.227826	0.864807
DDX19B,DDX19A	-0.095	-0.6344	0.5394	0.227933	0.864807
ADNP	-0.1995	-0.0749891	-0.124511	0.227986	0.864807
ILF3	-0.1055	0.182924	-0.288424	0.228039	0.864807
SLN	-0.0975	-0.106611	0.00911087	0.22836	0.864807
HAND2	-0.11	-0.0918065	-0.0181935	0.228734	0.864807
PLXNC1	-0.1415	-0.16285	0.02135	0.228734	0.864807
GSK3A	-0.097	0.1041	-0.2011	0.228841	0.864807
KIF22	-0.165	0.02955	-0.19455	0.228894	0.864807
PCOLCE2	-0.1165	0.10575	-0.22225	0.228948	0.864807
EIF2AK3	-0.4255	0.187363	-0.612863	0.229055	0.864807
FRMD3	-0.096	0.0751913	-0.171191	0.229108	0.864807
KLK1	-0.0965	-0.23417	0.13767	0.229269	0.864807
MTMR11	-0.1535	0.1836	-0.3371	0.229429	0.864807
LGALS3	-0.099	-0.02295	-0.07605	0.229697	0.864807
SCN3B	-0.0955	-0.195191	0.0996913	0.230019	0.864807
VTCN1	-0.1295	-0.0300457	-0.0994543	0.230126	0.864807
ZMYM2	-0.28	0.174476	-0.454476	0.230126	0.864807
RAB13	-0.1415	0.02165	-0.16315	0.23018	0.864807
MIR200A	-0.0965	-0.159985	0.0634848	0.230233	0.864807
LRRCC1	-0.169	-0.0648	-0.1042	0.230287	0.864807
CASD1	-0.1805	-0.17665	-0.00385	0.230502	0.86486
DMXL1	-0.0925	0.172833	-0.265333	0.230609	0.86486
MED12	-0.099	0.10255	-0.20155	0.230931	0.86486
MYSM1	-0.0955	0.245315	-0.340815	0.230931	0.86486
RHOT1	-0.229	0.0174	-0.2464	0.230985	0.86486
RBP2	-0.0945	-0.0023913	-0.0921087	0.231469	0.865537
SSH2	-0.0975	-0.1883	0.0908	0.231469	0.865537
TRIM32	-0.173	-0.170122	-0.00287826	0.231576	0.865537
ADRA1B	-0.098	-0.0517	-0.0463	0.232276	0.866876
TBC1D17	-0.093	0.36027	-0.45327	0.232438	0.866876
RAPGEF5	-0.3765	0.209878	-0.586378	0.232492	0.866876
ABCB8	-0.3695	0.136026	-0.505526	0.232546	0.866876
ALKBH3	-0.132	0.0651304	-0.19713	0.232815	0.866876
GEMIN5	-0.4365	-0.170202	-0.266298	0.232815	0.866876
GABBR1	-0.1225	0.0971	-0.2196	0.232977	0.866876
TRIL	-0.1765	-0.00224565	-0.174254	0.233031	0.866876
HLTF	-0.099	0.290163	-0.389163	0.233301	0.86737
GSTM1,GSTM2,GSTM4	-0.0925	-0.0852	-0.0073	0.233517	0.867663
SLC20A2	-0.0895	-0.168926	0.0794261	0.234274	0.867775
PAFAH1B1	-0.107	0.000756522	-0.107757	0.234382	0.867775
CBLN4	-0.146	-0.1152	-0.0308	0.234491	0.867775
KIAA2018	-0.1255	0.0922609	-0.217761	0.234924	0.867775
NMNAT1	-0.0975	-0.09945	0.00195	0.234978	0.867775
ENG	-0.139	-0.0494326	-0.0895674	0.235087	0.867775
GJA3	-0.108	-0.253296	0.145296	0.235087	0.867775
BAZ1A	-0.0915	0.173783	-0.265283	0.235195	0.867775
CYP2C18	-0.2805	-0.0871239	-0.193376	0.235303	0.867775
CDKL1	-0.2605	0.0743	-0.3348	0.235358	0.867775
CABLES1	-0.135	0.154043	-0.289043	0.235629	0.867775
BTBD17	-0.244	-0.13425	-0.10975	0.235737	0.867775
RAP2B	-0.1445	-0.095	-0.0495	0.235737	0.867775
PDE6B	-0.0915	0.15065	-0.24215	0.235792	0.867775
RCOR3	-0.0895	0.0618283	-0.151328	0.235955	0.867775
KAT7	-0.1265	0.297404	-0.423904	0.236009	0.867775
COL16A1	-0.1035	0.0055	-0.109	0.236063	0.867775
STK32C	-0.119	-0.14895	0.02995	0.236498	0.867775
LDLRAD4	-0.09	0.139917	-0.229917	0.236607	0.867775
APTX	-0.3285	-0.191787	-0.136713	0.236933	0.867775
PTK2B	-0.2965	-0.0794043	-0.217096	0.236933	0.867775
ATP2A3	-0.09	-0.0869717	-0.00302826	0.237096	0.867775
SIGLEC7	-0.114	0.0896413	-0.203641	0.237205	0.867775
EFNA2	-0.1345	-0.0747804	-0.0597196	0.23726	0.867775
XRCC1	-0.088	0.06005	-0.14805	0.23726	0.867775
RBBP8	-0.089	-0.231448	0.142448	0.237314	0.867775
LRRC24	-0.169	0.21565	-0.38465	0.237478	0.867775
COLEC11	-0.119	0.00726304	-0.126263	0.237914	0.867775
SELE	-0.1615	-0.133957	-0.0275435	0.238077	0.867775
WASH2P	-0.11	0.0417957	-0.151796	0.238077	0.867775
ATP7B	-0.088	0.0289391	-0.116939	0.238186	0.867775
WDR60	-0.1115	-0.0456174	-0.0658826	0.238186	0.867775
SCGB3A1	-0.1335	0.1282	-0.2617	0.238241	0.867775
RAPGEF6	-0.088	0.295493	-0.383493	0.238296	0.867775
KIAA1324	-0.1115	0.108183	-0.219683	0.23835	0.867775
SSRP1	-0.2725	0.0336717	-0.306172	0.238514	0.867872
ART3	-0.087	0.16005	-0.24705	0.238896	0.868053
UBE2G1	-0.134	-0.19035	0.05635	0.238951	0.868053
ATOX1	-0.31	-0.05155	-0.25845	0.239169	0.868053
SPO11	-0.087	0.024187	-0.111187	0.239224	0.868053
LPAR5	-0.1155	-0.10477	-0.0107304	0.239443	0.868053
SRPX2	-0.0885	0.0799348	-0.168435	0.239552	0.868053
CXCR3	-0.098	0.3098	-0.4078	0.239662	0.868053
ERG	-0.1045	0.243941	-0.348441	0.239662	0.868053
SRSF7	-0.228	-0.18505	-0.04295	0.2401	0.868247
SSR1	-0.12	0.2165	-0.3365	0.240374	0.868247
BTBD1	-0.137	-0.0775	-0.0595	0.240429	0.868247
ADM2	-0.1165	-0.204165	0.0876652	0.240922	0.868247
PLXNB2	-0.085	0.00244783	-0.0874478	0.240922	0.868247
KCNH5	-0.1095	-0.00732826	-0.102172	0.241032	0.868247
ARL10	-0.086	0.0618739	-0.147874	0.241087	0.868247
PIGR	-0.111	0.0227	-0.1337	0.241142	0.868247
CSRP2BP	-0.127	0.204493	-0.331493	0.241197	0.868247
RAPGEF2	-0.084	-0.184274	0.100274	0.241691	0.868247
WHSC2	-0.0855	-0.00586304	-0.079637	0.241691	0.868247
GPNMB	-0.3375	-0.193243	-0.144257	0.241966	0.868247
LRRN3	-0.1255	-0.182654	0.0571543	0.241966	0.868247
PIAS1	-0.102	0.0677	-0.1697	0.241966	0.868247
PLXDC1	-0.157	0.165111	-0.322111	0.242021	0.868247
ARHGEF3	-0.098	0.179883	-0.277883	0.242241	0.868247
ERN2	-0.084	0.0213413	-0.105341	0.242241	0.868247
ALKBH5	-0.1735	0.0553804	-0.22888	0.242296	0.868247
PSKH1	-0.0925	0.117304	-0.209804	0.242351	0.868247
GBX2	-0.136	0.150839	-0.286839	0.242461	0.868247
CCNYL1	-0.097	0.21465	-0.31165	0.242957	0.86953
MCM3	-0.0885	-0.02335	-0.06515	0.243122	0.869629
FGF10	-0.101	0.10625	-0.20725	0.243453	0.869829
NPSR1	-0.09	-0.01845	-0.07155	0.243453	0.869829
CCBP2	-0.085	0.081187	-0.166187	0.243674	0.870126
LIMS1,LIMS3,LIMS3-LOC440895,LIMS3L	-0.132	-0.0205	-0.1115	0.243895	0.870423
ATAD3A	-0.11	-0.11675	0.00675	0.24406	0.870426
MBD3	-0.1115	0.0647978	-0.176298	0.244171	0.870426
C20orf152	-0.172	0.15187	-0.32387	0.244336	0.870526
GBX1	-0.093	-0.0484196	-0.0445804	0.244945	0.872202
MYF6	-0.152	-0.12522	-0.0267804	0.245111	0.872302
FCHO2	-0.113	0.197935	-0.310935	0.24572	0.873684
ETV5	-0.1295	0.08125	-0.21075	0.245775	0.873684
NR2F2	-0.236	-0.150867	-0.0851326	0.246885	0.874161
OR2T10	-0.09	-0.206257	0.116257	0.246885	0.874161
BTG1	-0.1105	0.266772	-0.377272	0.246996	0.874161
PGK2	-0.1975	0.1008	-0.2983	0.247052	0.874161
KCTD9	-0.08	0.240904	-0.320904	0.247218	0.874161
CORO7	-0.093	0.417557	-0.510557	0.247274	0.874161
KSR1	-0.1055	-0.00395	-0.10155	0.24733	0.874161
CCR7	-0.099	0.0221022	-0.121102	0.247552	0.874161
B9D1	-0.2285	0.121883	-0.350383	0.247719	0.874161
SPTLC3	-0.1285	-0.0744152	-0.0540848	0.247719	0.874161
GRAP,GRAPL	-0.078	-0.085287	0.00728696	0.248443	0.874161
ZBTB1	-0.08	0.06095	-0.14095	0.248499	0.874161
ZNF189	-0.112	0.170709	-0.282709	0.248499	0.874161
GAPDH	-0.184	-0.1936	0.0096	0.248554	0.874161
DHRS13	-0.0895	0.108872	-0.198372	0.24861	0.874161
ARMC1	-0.1095	0.0232565	-0.132757	0.248777	0.874161
CA14	-0.0825	0.1121	-0.1946	0.249335	0.874161
GABRB1	-0.106	0.0709522	-0.176952	0.249391	0.874161
TLE1	-0.164	0.175787	-0.339787	0.249503	0.874161
HIST3H3	-0.111	-0.0296239	-0.0813761	0.249559	0.874161
MESP2	-0.088	-0.12678	0.0387804	0.249559	0.874161
PTPN13	-0.0875	0.07435	-0.16185	0.249559	0.874161
DNAH5	-0.125	0.0984543	-0.223454	0.249838	0.874161
POLR3G	-0.0965	0.02565	-0.12215	0.250229	0.874161
ANKRA2	-0.0765	-0.144822	0.0683217	0.250341	0.874161
ARID3A	-0.1295	0.200476	-0.329976	0.250341	0.874161
PRKAA1	-0.0965	0.02315	-0.11965	0.250341	0.874161
BTNL3	-0.113	0.177074	-0.290074	0.250509	0.874161
F13A1	-0.0765	-0.1022	0.0257	0.250509	0.874161
PBX3	-0.106	0.026813	-0.132813	0.250565	0.874161
L3MBTL3	-0.116	0.0138674	-0.129867	0.250733	0.874161
HSPA1B	-0.1565	0.0430391	-0.199539	0.250789	0.874161
GNG8	-0.0855	-0.0636435	-0.0218565	0.250901	0.874161
SIGLEC12	-0.0805	0.107346	-0.187846	0.250957	0.874161
BCL10	-0.0765	0.138576	-0.215076	0.251069	0.874161
CCRL2	-0.0765	0.197876	-0.274376	0.251181	0.874161
ARHGAP21	-0.3985	0.0811	-0.4796	0.251405	0.874161
AMIGO1	-0.1465	-0.210815	0.0643152	0.251461	0.874161
BCAS3	-0.0915	0.172198	-0.263698	0.251629	0.874161
GABRQ	-0.2575	0.00535	-0.26285	0.251741	0.874161
GIT1	-0.076	0.114524	-0.190524	0.251741	0.874161
CAV1	-0.228	-0.239022	0.0110217	0.251797	0.874161
MED8	-0.1895	0.203548	-0.393048	0.251854	0.874161
RRM2	-0.1495	-0.26825	0.11875	0.252022	0.874266
TNFSF10	-0.075	0.025	-0.1	0.252359	0.87449
ZFPM2	-0.0745	-0.0285174	-0.0459826	0.252471	0.87449
LDLRAD3	-0.1905	-0.0118	-0.1787	0.252527	0.87449
PPP1R10	-0.115	-0.23233	0.11733	0.25264	0.87449
ORC4	-0.173	0.0493	-0.2223	0.252921	0.874521
NCR2	-0.144	0.04665	-0.19065	0.253146	0.874521
MAP3K2	-0.091	0.0486739	-0.139674	0.253202	0.874521
PIM1	-0.0745	-0.0606283	-0.0138717	0.253202	0.874521
PCOLCE	-0.074	0.2209	-0.2949	0.253427	0.874538
TNFRSF11B	-0.216	-0.0187935	-0.197207	0.253483	0.874538
CYP2F1	-0.2005	0.156	-0.3565	0.25399	0.875454
RAB34	-0.166	-0.0511326	-0.114867	0.254216	0.875454
FBXW8	-0.1015	0.21187	-0.31337	0.254385	0.875454
IKBKG	-0.2	0.147926	-0.347926	0.254441	0.875454
PAK1	-0.073	0.336139	-0.409139	0.254441	0.875454
VSTM1	-0.1135	0.1565	-0.27	0.254667	0.875666
HMX2	-0.109	-0.259537	0.150537	0.254779	0.875666
MAK	-0.148	-0.16795	0.01995	0.255401	0.877324
GJB4	-0.258	-0.1072	-0.1508	0.25574	0.877359
PMS1	-0.076	-0.00598261	-0.0700174	0.25574	0.877359
PASK	-0.075	0.0975	-0.1725	0.255853	0.877359
TRPC5	-0.0715	-0.12358	0.0520804	0.255966	0.877359
GMIP	-0.0735	0.0314	-0.1049	0.256305	0.878047
FRMD4A	-0.094	0.0342957	-0.128296	0.256928	0.879529
ALDH6A1	-0.074	-0.0216478	-0.0523522	0.257098	0.879529
ENTPD8	-0.092	-0.0737	-0.0183	0.257155	0.879529
SIX6	-0.072	0.147665	-0.219665	0.257439	0.880022
HCRTR1	-0.0715	0.221854	-0.293354	0.257722	0.880516
NOTUM	-0.2165	-0.32665	0.11015	0.257893	0.880622
ETS1	-0.1405	-0.0817717	-0.0587283	0.258404	0.881416
NF2	-0.069	-0.0176804	-0.0513196	0.258404	0.881416
MAGOHB	-0.0715	0.115072	-0.186572	0.258631	0.881716
C5	-0.069	-0.0870674	0.0180674	0.258859	0.882016
GPR174	-0.1095	0.00565	-0.11515	0.259029	0.882122
NPHS1	-0.072	0.1304	-0.2024	0.259314	0.882335
PRCC	-0.076	0.104298	-0.180298	0.259371	0.882335
VHL	-0.1	0.164848	-0.264848	0.259542	0.882441
SLC22A7	-0.0815	0.141954	-0.223454	0.259883	0.882996
IGSF9	-0.074	0.19965	-0.27365	0.26034	0.882996
IGLON5	-0.09	0.0767	-0.1667	0.260397	0.882996
CTTNBP2	-0.069	0.0873978	-0.156398	0.260511	0.882996
PTPN3	-0.188	0.267354	-0.455354	0.260511	0.882996
FGD2	-0.119	-0.0744	-0.0446	0.260682	0.882996
STEAP1,STEAP1B	-0.085	-0.0967	0.0117	0.260682	0.882996
UCKL1	-0.069	0.0025	-0.0715	0.26091	0.883124
MBD1	-0.083	0.150841	-0.233841	0.261025	0.883124
OR10G2	-0.118	0.13725	-0.25525	0.261139	0.883124
SREBF2	-0.1035	-0.0162152	-0.0872848	0.261482	0.883555
BAI3	-0.0975	-0.263926	0.166426	0.261653	0.883555
ECHS1	-0.081	-0.06555	-0.01545	0.262283	0.883555
ZNF638	-0.068	-0.0783	0.0103	0.262397	0.883555
SPRY4	-0.1605	-0.206437	0.045937	0.262454	0.883555
GNG12	-0.0685	-0.267398	0.198898	0.262569	0.883555
RDM1	-0.0905	-0.0716978	-0.0188022	0.262626	0.883555
TWF1	-0.0945	0.16055	-0.25505	0.262684	0.883555
CHTF18	-0.088	-0.18353	0.0955304	0.262741	0.883555
IRX1	-0.091	-0.0927522	0.00175217	0.262798	0.883555
BTAF1	-0.068	0.182337	-0.250337	0.262855	0.883555
PAX7	-0.071	-0.0262609	-0.0447391	0.263085	0.883555
LRRC20	-0.085	0.125	-0.21	0.263257	0.883555
GPT	-0.07	0.0765652	-0.146565	0.263544	0.883555
NPTX1	-0.067	0.25765	-0.32465	0.263831	0.883555
IRF6	-0.208	-0.200709	-0.0072913	0.263888	0.883555
NAT8	-0.071	0.4045	-0.4755	0.263888	0.883555
LCP2	-0.0895	-0.0919	0.0024	0.264003	0.883555
CA8	-0.117	0.0871674	-0.204167	0.264061	0.883555
EML6	-0.0695	0.045787	-0.115287	0.264061	0.883555
SLC34A2	-0.0655	-0.172933	0.107433	0.264635	0.884376
MMRN1	-0.0935	0.142846	-0.236346	0.26475	0.884376
CAMKV	-0.1175	-0.1996	0.0821	0.264865	0.884376
PPP2R2D	-0.082	0.15582	-0.23782	0.264865	0.884376
SMEK2	-0.1545	-0.103252	-0.0512478	0.265326	0.884897
OXTR	-0.071	0.2544	-0.3254	0.265383	0.884897
CBL	-0.102	0.130754	-0.232754	0.265441	0.884897
ADAM30	-0.171	-0.1289	-0.0421	0.265729	0.88539
SPATA5L1	-0.1405	-0.142365	0.00186522	0.266133	0.886268
PRRG4	-0.098	-0.0023587	-0.0956413	0.266652	0.88753
S100B	-0.0685	0.0225239	-0.0910239	0.266999	0.888133
GPR20	-0.099	-0.108848	0.00984783	0.267114	0.888133
ADCK2	-0.148	-0.172983	0.0249826	0.267287	0.888243
PGLYRP2	-0.1215	0.208911	-0.330411	0.26775	0.889313
PKP1	-0.0755	0.15995	-0.23545	0.268329	0.890767
DUSP4	-0.06	0.102137	-0.162137	0.268503	0.890876
CLEC12A	-0.062	0.14538	-0.20738	0.26885	0.891562
DKK4	-0.0985	0.0578804	-0.15638	0.269256	0.891973
NUTF2,LOC128322	-0.115	-0.397337	0.282337	0.269256	0.891973
POU2F1	-0.123	-0.148852	0.0258522	0.269488	0.892274
NOC2L	-0.063	-0.0869674	0.0239674	0.26972	0.892301
ARF1	-0.0625	0.0158043	-0.0783043	0.269779	0.892301
LATS2	-0.062	-0.0338	-0.0282	0.269953	0.89241
ABCA13	-0.1065	-0.0271109	-0.0793891	0.270185	0.892712
OPA1	-0.384	-0.1358	-0.2482	0.270883	0.892736
HOXA4	-0.0865	-0.0625891	-0.0239109	0.271057	0.892736
GPR142	-0.06	0.0866391	-0.146639	0.271232	0.892736
MATN4	-0.0695	0.105061	-0.174561	0.27129	0.892736
CYP4B1	-0.287	-0.12173	-0.16527	0.271407	0.892736
HMGB2	-0.0775	-0.0323283	-0.0451717	0.271582	0.892736
DUOX2	-0.137	-0.0554	-0.0816	0.27164	0.892736
HDAC4	-0.0805	-0.0146239	-0.0658761	0.27164	0.892736
TAL2	-0.063	0.0097	-0.0727	0.271698	0.892736
AGAP11	-0.089	-0.0385391	-0.0504609	0.272106	0.892736
CHST5	-0.058	0.392602	-0.450602	0.272106	0.892736
DDX58	-0.0595	0.0416674	-0.101167	0.27234	0.892736
MCM10	-0.108	-0.05225	-0.05575	0.27234	0.892736
GINS3	-0.0695	0.101235	-0.170735	0.272631	0.892736
CACNA1A	-0.06	-0.163902	0.103902	0.27269	0.892736
PHF8	-0.0595	0.0447935	-0.104293	0.272748	0.892736
GSG2	-0.3005	0.0948804	-0.39538	0.272865	0.892736
LMX1A	-0.0785	-0.0468783	-0.0316217	0.272923	0.892736
CRBN	-0.2455	-0.08845	-0.15705	0.27304	0.892736
H2AFZ	-0.1835	-0.0125739	-0.170926	0.27304	0.892736
TCEA1	-0.1885	-0.0835522	-0.104948	0.273157	0.892736
COX20	-0.0605	0.0914957	-0.151996	0.273683	0.893709
MTR	-0.269	-0.333689	0.0646891	0.2738	0.893709
OGFOD3	-0.1185	0.229163	-0.347663	0.274034	0.893709
DSP	-0.0925	-0.21395	0.12145	0.274093	0.893709
TET3	-0.082	0.145848	-0.227848	0.274268	0.893709
KDM6A	-0.1065	-0.2099	0.1034	0.274327	0.893709
GPR55	-0.08	-0.22205	0.14205	0.274444	0.893709
CSNK1G1	-0.063	-0.14965	0.08665	0.274737	0.893933
SSTR4	-0.1275	-0.12438	-0.00311957	0.274795	0.893933
NPY5R	-0.115	-0.217076	0.102076	0.275206	0.89446
OR1C1	-0.1245	0.119559	-0.244059	0.275323	0.89446
COL3A1	-0.059	-0.07095	0.01195	0.275382	0.89446
MDH2	-0.126	-0.079513	-0.046487	0.275675	0.894797
A1CF	-0.296	-0.00282826	-0.293172	0.275851	0.894797
HELZ	-0.057	0.153646	-0.210646	0.27591	0.894797
IRX6	-0.149	-0.164674	0.0156739	0.276262	0.895135
PPIL1	-0.0855	0.0515891	-0.137089	0.27638	0.895135
TMEM71	-0.1995	-0.110093	-0.0894065	0.276439	0.895135
DGKH	-0.1155	0.0297826	-0.145283	0.277145	0.896425
EML5	-0.0775	0.0713304	-0.14883	0.277203	0.896425
XPA	-0.055	0.0387348	-0.0937348	0.277262	0.896425
IPP	-0.095	-0.00653478	-0.0884652	0.277557	0.896912
PRELP	-0.0765	0.008	-0.0845	0.277733	0.896912
ABCA4	-0.0935	-0.136	0.0425	0.278028	0.896912
EAF1	-0.3795	0.224	-0.6035	0.278146	0.896912
ARHGAP8,PRR5-ARHGAP8	-0.1055	0.120663	-0.226163	0.278205	0.896912
BIRC3	-0.1175	0.325361	-0.442861	0.278264	0.896912
GABRG2	-0.052	-0.1623	0.1103	0.278618	0.897061
TTC31	-0.084	0.0306391	-0.114639	0.278618	0.897061
OGDH	-0.094	-0.2596	0.1656	0.278736	0.897061
GSTT1	-0.0875	-0.178333	0.0908326	0.27909	0.897745
PRR5	-0.0625	-0.136548	0.0740478	0.279799	0.898388
LYPD1	-0.1265	-0.0491978	-0.0773022	0.279977	0.898388
GLIS3	-0.0785	-0.354207	0.275707	0.280036	0.898388
EZR	-0.06	0.0195	-0.0795	0.28045	0.898388
SERPINB1	-0.0575	-0.04535	-0.01215	0.28045	0.898388
PYROXD1	-0.125	-0.0365109	-0.0884891	0.280509	0.898388
TEAD3	-0.076	-0.141752	0.0657522	0.280509	0.898388
TM4SF4	-0.0815	-0.146607	0.0651065	0.280509	0.898388
CXCL6	-0.124	-0.17525	0.05125	0.280569	0.898388
RABGGTA	-0.0535	0.0932891	-0.146789	0.280983	0.89926
ADIPOR2	-0.0655	-0.2246	0.1591	0.28122	0.899564
PLD1	-0.0595	0.242404	-0.301904	0.281636	0.900436
IGF2BP2	-0.0625	0.0601261	-0.122626	0.281992	0.900664
TEX15	-0.0685	0.0938304	-0.16233	0.281992	0.900664
LAX1	-0.092	-0.0133978	-0.0786022	0.282407	0.900827
MC1R	-0.1205	0.0181	-0.1386	0.282467	0.900827
TSC22D3	-0.288	-0.0339022	-0.254098	0.282586	0.900827
PRKAR2A	-0.0875	0.00665	-0.09415	0.282883	0.900827
MYCL1	-0.201	0.16582	-0.36682	0.282942	0.900827
SLC29A1	-0.076	-0.226346	0.150346	0.283002	0.900827
CUL4A	-0.127	0.16745	-0.29445	0.28318	0.900827
DACH2	-0.065	0.0187435	-0.0837435	0.28324	0.900827
PACSIN2	-0.0785	0.0697	-0.1482	0.283418	0.900827
DDX3X	-0.0635	-0.082	0.0185	0.283537	0.900827
ACVRL1	-0.0805	0.147928	-0.228428	0.283716	0.900827
IGSF3	-0.0665	0.192067	-0.258567	0.283775	0.900827
CD226	-0.051	0.127017	-0.178017	0.283895	0.900827
KIF3A	-0.1205	-0.0245	-0.096	0.284312	0.901563
PKHD1L1	-0.093	0.04175	-0.13475	0.284669	0.901563
GPR3	-0.2565	-0.212398	-0.0441022	0.285087	0.901563
RAB9A	-0.1195	-0.0359043	-0.0835957	0.285087	0.901563
BTNL8	-0.311	-0.405215	0.0942152	0.285207	0.901563
[truncated: 4,326 more rows]
