# Supplementary material for: GATA3 and MDM2 are synthetic lethal in estrogen receptor-positive breast cancers
Source: Commun Biol. 2022 Apr 19;5:373. doi: 10.1038/s42003-022-03296-x (PMC9018745; doi:10.1038/s42003-022-03296-x)
Supplement: Supplementary file 6 — Supplementary Data 3 [file 42003_2022_3296_MOESM6_ESM.xlsx]

## Sheet: Foglio1
Supplementary Data 3: List of all the reagents (including antibodies, chemicals, peptides, recombinant proteins, commercial assays, oligonucleotides and qPCR primers) used in this study.
REAGENT	SOURCE	REFERENCE	NOTES
Antibodies
Immunoblot
GATA3 (EPR16651)	abcam	ab199428	1 : 1000
MDM2	MerkMillipore	MABE281	1 : 50
p53 (DO-1)	abcam	ab1101	1 : 250
BCL-2	Cell signalling (CST)	2872S	1 : 1000
PARP/cl.PARP	Cell signalling (CST)	9542	1 : 1000
BAX (D2E11)	Cell signalling (CST)	5023	1 : 1000
AKT	Cell signalling (CST)	9272S	1 : 1000
phospho-AKT (Ser473) (D9E)	Cell signalling (CST)	4060S	1 : 1000
S6 ribosomal protein (5G10)	Cell signalling (CST)	2217S	1 : 1000
phospho-S6 ribosomal protein (Ser235/236) (D57.2.2E)	Cell signalling (CST)	4858S	1 : 2000
GSK-3beta (D5C5Z)	Cell signalling (CST)	12456S	1 : 1000
phospho-GSK-3beta (Ser21/9)	Cell signalling (CST)	9331S	1 : 1000
Actin	Sigma	A5441	1 : 2000
Immunoistochemistry
GATA3	abcam	EPR16651	1 : 500
Cleaved Caspase 3 (D175)	Cell signalling (CST)	9661S	1 : 200
phospho-S6 ribosomal protein (Ser235/236) (D57.2.2E)	Cell signalling (CST)	4858S	1 : 400
phospho-AKT (Ser473) (D9E)	Cell signalling (CST)	4060S	1 : 100
Chemicals, Peptides, and Recombinant Proteins
RG7388 (idasanutlin)	Selleckchem	S7205	N/A
DMSO	Sigma-Aldrich	D2650	N/A
Annexin V, FITC conjugate	Invitrogen	V13242	N/A
Propidium iodide (PI)	Invitrogen	V13242	N/A
Annexin V binding buffer 5x	Invitrogen	V13243	N/A
CellTracker™ CM‐DiI	Life Technologies	C7000	N/A
cOmplete™, Mini, EDTA-free Protease Inhibitor Cocktail	Roche	4693159001	N/A
PhosSTOP, Posphatase Inhibitor Cocktail	Roche	4906845001	N/A
Matrigel® Basement Membrane Matrix	Corning	354234	N/A
FastStart Universal SYBR Green Master Mix	MerkMillipore	4913850001	N/A
TRIZOL	Invitrogen	15596026	N/A
RAIN-32 (milademetan)	Rain Therapeutics, Inc.
MI-773 (SAR405838)	Selleckchem	S7649	N/A
JetPrime reagent	PolyPlus	#101000027	N/A
JetPrime buffer	PolyPlus	#201000003	N/A
Tricaine methanesulfonate	Sigma-Aldrich	E10521	N/A
Commercial Assays
CellTiter-Glo Luminescent Cell Viability Assay	Promega	G7570	N/A
SuperScript™ VILO™ cDNA Synthesis Kit	Invitrogen	11754050	N/A
ON-TARGET plus siRNA transfection reagent	Dharmacon	T-2001-03	N/A
Oligonucleotides
siRNA
SMARTpool siRNAs against human GATA3	Dharmacon	L-003781-00-0005	N/A
SMARTpool siRNAs against human MDM2	Dharmacon	L-003279-00-0005	N/A
SMARTpool siRNAs against human TP53	Dharmacon	L-009625-00-0005	N/A
ON-TARGET plus SMARTpool non-targeting control	Dharmacon	D-001810-10-05	N/A
qRT-PCR primers
GATA3_Forward (TCGCAGAATTGCAGAGTCGT)
GATA3_Reverse (GAGTTTCCGTAGTAGGGCGG)
MDM2_Forward (GGCGAGCTTGGCTGCTTC)
MDM2_Reverse (TGAGTCCGATGATTCCTGCTG)
TP53_Forward (TGCTCAAGACTGGCGCTAAA)
TP53_Reverse (TTTCAGGAAGTAGTTTCCATAGGT)
BCL2_Forward (TCTTTGAGTTCGGTGGGGTC)
BCL2_Reverse (GACTTCACTTGTGGCCCAGAT)
BAX_Forward (GCCCTTTTCTACTTTGCCAGC)
BAX_Reverse (AGACAGGGACATCAGTCGC)
PUMA_Forward (CTGCCAGATTTGTGGTCCTC)
PUMA_Reverse (CCTTCCGATGCTGAGTCCAT)
GAPDH83U (AGGTGAAGGTCGGAGTCAACG)
GAPDH28L (TGGAAGATGGTGATGGGATTT)
