# Supplementary material for: GATA3 and MDM2 are synthetic lethal in estrogen receptor-positive breast cancers
Source: Commun Biol. 2022 Apr 19;5:373. doi: 10.1038/s42003-022-03296-x (PMC9018745; doi:10.1038/s42003-022-03296-x)
Supplement: Supplementary file 7 — Supplementary Data 4 [file 42003_2022_3296_MOESM7_ESM.xlsx]

## Sheet: Fig. 1
Panel e
	CTR siRNA			MDM2 siRNA
	Mean	SD	N	Mean	SD	N
12	1.14	0.0364	4	1.1337	0.0643	5
24	1.3867	0.1338	4	1.2936	0.0493	5
48	1.7924	0.1812	4	1.3226	0.0445	5
72	1.9818	0.2226	4	1.1234	0.1026	5
96	2.3475	0.3192	4	0.9764	0.1139	5
Panel f
	CTRL siRNA			GATA3 siRNA			MDM2 siRNA			GATA3 MDM2 siRNA
	Mean	SD	N	Mean	SD	N	Mean	SD	N	Mean	SD	N
12	1.81018	0.910155	3	1.80536	0.686689	3	1.7148	0.105049	3	0.984783	0.343864	3
24	4.49768	1.06923	3	3.79606	0.587766	3	2.89646	0.357343	3	1.79041	0.442123	3
48	6.8912	1.31293	3	8.57079	0.749251	3	5.92552	0.464594	3	3.01464	0.718478	3
72	8.39352	1.69189	3	13.2307	0.213888	3	7.05177	0.696605	3	4.09073	0.649962	3
96	9.40278	2.64598	3	17.0935	0.310339	3	7.82107	0.946882	3	5.12891	0.386202	3
Panel g
	siCTR			siGATA3				siMDM2			siGATA3MDM2
	R1	R2	R3	R1	R2	R3	R4	R1	R2	R3	R1	R2	R3
24	1.80637	2.00747	1.59368		1.82034	1.84506	2.36027	2.20821	2.52052	2.5045	2.02027	2.14121	1.70624
48	2.92332	3.14324	2.53195	3.96673	3.21293	3.2424	3.56654	3.52553	3.67167	3.43243	2.63185	2.6023	2.36042
72	2.71787	2.98408	2.72872	4.22909	3.65589		4.01046	3.24324	2.72372	2.77177	2.33087	2.22642	2.09723
96	3.32915	3.74367	3.35954	4.79468	4.32319	4.04848	4.69392	3.96296	3.57558	3.46647	2.34118	2.47243	2.13365
120	4.84326	5.24475	4.75717	6.51901	6.32319		6.28327	5.23824	5.25826	5.36837	3.352	3.28397	3.26473
Panel h
MCF7			BT474					MDAMB134
siCTR	siMDM2		siCTR	siMDM2	siGATA3	siGATA3/MDM2		siCTR	siMDM2	siGATA3	siGATA3/MDM2
7.6	22.2			19.2	18.2	23.1		13.4	24.4	19	41
	26.1		15.2	17.1	11.9	31		17.6	20.8	16.9	24.7
18.3	27.6		13.2	21.6	19.7	26		17.6	22.1	17.6	37.3
10.9	16.6		17.5	21.7	20.8	27		13.5	19.6	14.1	24.9
12.2	14.5		18.3					18.1	18.8	20.4	28.2
	17.9										27.1

## Sheet: Fig. 2
Panel a
	DMSO			RG7388 12.5 uM			RG7388 25 uM
	Mean	SD	N	Mean	SD	N	Mean	SD	N
4	0.172	0.0091	3	0.154	0.0242	3	0.1439	0.0047	4
12	0.5459	0.0083	3	0.534	0.0146	3	0.5495	0.0434	4
24	1.0008	0.0046	3	0.942	0.0154	3	0.955	0.0157	4
36	1.6276	0.0668	3	1.4078	0.0227	3	1.3087	0.0368	4
48	2.3114	0.1204	3	1.8122	0.0062	3	1.5942	0.1055	4
60	3.3609	0.2322	3	2.3997	0.1271	3	1.8721	0.1615	4
72	4.5913	0.5643	3	3.1825	0.3383	3	2.2194	0.2897	4
Panel b
	Apoptotic cells
DMSO	13.04	9.69	11.51
12.5	21.83	19.85	22.35
25	35.23	33.3	32.83
Panel c
Panel d
	CTRox DMSO											CTRox idasanutlin 12.5 uM											GATA3WT DMSO												GATA3WT idasanutlin 12.5 uM
	R1	R2	R3	R4	R5	R6	R7	R8	R9	R10	R11	R1	R2	R3	R4	R5	R6	R7	R8	R9	R10	R11	R1	R2	R3	R4	R5	R6	R7	R8	R9	R10	R11	R12	R1	R2	R3	R4	R5	R6	R7	R8	R9	R10	R11	R12
4	1.1732	1.08574	0.838982	0.902077	0.932233	0.964958	1.10281	1.1337	0.863024	1.01676	0.986521	1.14943	0.871313	0.930308	1.0861	0.904456	0.917296	1.09214	1.03325	0.948128	0.789284	1.22934	1.23702	1.00563	0.867417	0.889931	1.03754	1.07045	0.941946	0.950062	1.13876	0.982439	0.909721	0.969082	1.0151	1.02364	1.11884	0.842416					0.895707	1.03476	0.879373	1.19016
12	2.43698	2.29892	2.30579	2.43823		1.69266			1.35191	1.52678	1.47468	2.43763	2.21292	2.23533	1.89653	1.68051	1.76208	1.79267			1.35512	1.87916	2.58787	2.22201	2.04128	2.25078	1.58539	1.65754	1.5642	1.54842	1.67054	1.45239	1.42518	1.46574	2.41957	2.58437	2.3329	2.18844	1.94316	1.85925	1.70655	1.44359	1.39366	1.58835	1.46474	1.7923
24	4.56349	4.55849	4.51538	4.79838		3.44505			2.89508	3.2408	3.19308	4.42583	4.15689	4.41286	3.80929	3.33497	3.51171	3.47281			2.92229	3.86168	4.82364	4.32583	4.06191	3.98374	2.92504	2.81276	3.00034	2.76587	3.41974	2.9117	2.74004	2.93396	4.31582	4.72751	4.12147	4.34406	3.71167	3.32821	3.1999	3.14282	2.89813	2.8562	2.69507	3.41154
36	6.29205	6.85616	6.93363	7.10729		5.30379			4.30601	4.87832	4.99381	6.25361	5.98938	6.43232	5.46488	4.6824	5.0608	4.66918			4.17784	5.22782	6.59975	6.47655	5.98186	5.66542	3.90306	3.60636	4.19073	3.83407	5.08979	4.00148	3.7957	4.20529	5.6067	6.94353	5.66251	6.09915	4.91914	4.53811	4.25613	4.36444	3.90288	3.68966	3.54972	4.37082
48	11.0286	10.6082	10.8255	9.99906		8.39296			7.36976	9.25537	9.1326	8.46063	8.76202	9.55942	8.42447	6.85687	7.35687	6.29758			6.79498	8.10564	8.43777	9.5616	8.88305	7.62664	5.21024	4.63849	5.99977	5.46365	8.02869	6.48677	5.64185	6.8004	7.38805	10.3664	7.61064	7.76362	6.72911	6.29491	5.55629	5.38017	5.67266	5.3919	5.03256	5.84924
60		16.0618	14.7825	13.9016		12.6197			10.6623	14.8022	14.3344	11.5913	12.4795	12.9071	12.4369	9.56042	11.1771	8.46866			9.51244	11.1533	10.142	13.5322	12.2833	9.94434	6.89708	6.02683	8.16368	7.56307	10.0747	8.97156	7.36334	8.82464	10.2442	14.6566	10.0112	9.64544	9.00842	8.31321	7.12672	6.53494	7.23585	6.83854	6.46551	7.21819
72		22.5138	19.1816	18.968		18.7351			17.4211	26.7435	25.1308	15.4432	17.4002	16.3975	17.9449	12.8758	16.423	11.8452			15.6204	17.9495	12.6986	18.2658	16.9281	13.0819	8.44234	7.89449	10.6198	10.5264	13.3302	13.0641	10.9444	12.4442	14.2016	19.5483	13.499	12.176	11.4648	11.3326	9.18258	8.00781	10.6703	9.41309	9.3429	9.23386
Panel e
	siCTR DMSO			siCTR RG7388			siGATA3 DMSO			siGATA3 RG7388
	Mean	SD	N	Mean	SD	N	Mean	SD	N	Mean	SD	N
0	0.1485	0.1772	3	0.3533	0.0249	2	0.1453	0.1667	3	0.1769	0.1057	4
12	1.5343	0.1084	3	1.8389	0.0267	2	1.5469	0.1253	3	1.5667	0.1058	4
24	2.2077	0.1845	3	2.4099	0.0692	2	2.2897	0.0883	3	2.0545	0.11	4
36	2.6629	0.2755	3	2.9734	0.0857	2	2.755	0.1055	3	2.4894	0.1801	4
48	3.1773	0.2994	3	3.7925	0.1873	2	3.1504	0.1338	3	3.0127	0.1745	4
72	3.9984	0.2679	3	4.3851	0.092	2	3.9601	0.2373	3	3.4134	0.1274	4
96	5.2138	0.377	3	5.0332	0.1503	2	5.195	0.2618	3	3.7807	0.0868	4
Panel f
	log[idasanutlin], M	siCTR							siGATA3
50	1.69897	6.95558	7.26389	6.78249	19.6755	14.8152	16.0667	17.067	6.3034	6.175	6.14654	1.36717	1.525	1.44958
25	1.39794	32.2873	35.0185	30.4793	51.9582	55.5985	55.3333	91.1663	20.5482	20.1296	20.0369	2.94086	1.92382	2.10256
12.5	1.09691	55.1323	50.3611	54.9401	73.6524	74.9586	72.2564	104.85	33.8185	33.1296	32.977	35.4803	34.9738	36.8852
6.25	0.79588	82.6749			83.5534	90.3475	83.6923	107.679	50	48.9815	48.7558		46.2254	46.2047
3.125	0.49485	94.8015			99.67	105.461	100.41	102.136	62.5803	61.3056	61.023	67.2948	66.2385	67.4886
1.5625	0.19382	100	100	100	107.206	109.487	99.9487	100				79.304	76.3638	80.569
0.75	-0.10721				102.915	114.506	103.744					83.1866	80.7446	83.5652
DMSO	-0.2	100	100	100	100	100	100	100	100	100	100	80.8116	85.3733	84.7018
Panel g
	siCTR DMSO	siCTR RG7388	siGATA3 DMSO	siGATA3 RG7388
Apoptotic cells	20.7	28	30	53.5
	24	25.7	34	62
	23.8	24	34.6	54
Panel h
	CTROX DMSO								GATA3MUTox DMSO								CTROX RG								GATA3MUTox RG
	R1	R2	R3	R4	R5	R6	R7	R8	R1	R2	R3	R4	R5	R6	R7	R8	R1	R2	R3	R4	R5	R6	R7	R8	R1	R2	R3	R4	R5	R6	R7	R8
4	0.976284	0.923996	1.08273	1.01699	1.05068	0.937555	0.966337	1.04543	0.747108	0.844781	1.22576	1.18235	0.93776	0.878111	1.17225	1.01188	0.891616	1.07193	0.957055		0.927175	1.08266	1.0018		1.10834	1.06349	0.897838		1.01441	1.03666	0.949466	0.999466
12	2.12198	1.55164	1.84487	1.67878	1.44087	1.35002	1.3793	1.49293	1.93769	1.62682	1.97465	1.80168	2.05427	1.69129	2.63981	1.95101	1.42934	1.65889	1.7086	1.95453	1.403	1.53425	1.38452	1.51098	1.72479	1.7654	1.45402	2.05783	1.84893	1.97029	1.84128	1.91619
24	4.1384	2.50768	2.66099	2.69171	2.07033	1.93443	1.89739	2.0423	3.30719	2.88876	2.91292	2.7229	3.22887		4.47309	3.02293	2.55633	2.94846	3.17713		2.32873	2.29778	2.203		2.93589	2.91809	2.75176		3.09271	3.29626	3.06513	2.98043
36	4.38814	3.52	3.54525	3.87559	2.72682	2.69403	2.64773	2.84545	4.25495	3.88485	3.82277	3.60384	3.63722		5.3377	3.6069	2.79289	3.27246	3.36633		2.47582	2.45615	2.24499		3.30258	3.26622	2.94401		2.86566	3.00267	2.73256	3.00196
48	4.7054	4.33125	4.19316	4.45627	2.91478	3.11425	2.99637	3.18709	4.84066	4.57197	4.74399	4.79043	3.89302		4.78365	3.66949	3.42335	3.80086	3.96696		2.78704	2.76473	2.47055		3.87351	3.90059	3.7184		3.04306	3.21299	2.95925	3.21637
60	4.63057	4.45475	4.24274	4.59407	2.90952	3.28895	3.16857	3.2922	5.28468	5.22166	5.59697	5.47471	3.70586		4.09348	3.44575	3.726	4.25791	4.51963		3.05099	3.02435	2.82759	3.53449	4.27966	4.33034			3.16157	3.22438	3.07224	3.32082
72	4.22297	4.14814	4.03863	4.27133	2.90452	3.2046	3.24215	3.1125	5.26241	5.68464	6.22912	5.48797	3.53024		3.55077		3.50055	4.0696	4.58601		3.25447	3.02148	2.93365		4.3373	4.54424			2.9637	3.05356	2.86939	3.13043
Panel i
	ESR1_WT_DMSO			ESR1_WT_RG7388			ESR1_D538G_DMSO			ESR1_D538G_RG7388
	Mean	SD	N	Mean	SD	N	Mean	SD	N	Mean	SD	N
12	0.6368	0.0316	4	0.6589	0.0362	6	0.5823	0.0227	3	0.5838	0.025	6
24	0.9174	0.005	4	0.9149	0.0143	6	0.9047	0.01	3	0.905	0.0157	6
36	1.2325	0.0295	4	1.4285	0.0362	6	1.3682	0.0581	3	1.6345	0.1695	6
48	1.6258	0.0964	4	0.9813	0.0925	6	1.9471	0.1476	3	1.2975	0.0375	6
60	2.1581	0.2721	4	0.4204	0.1838	6	2.769	0.3195	3	0.6485	0.0843	6
72	2.8652	0.5676	4	0.2742	0.2035	6	3.5887	0.2918	3	0.7007	0.0653	6
Panel j
	ESR1_WT_DMSO			ESR1_WT_RG7388			ESR1_Y537S_DMSO			ESR1_Y537S_RG7388
	Mean	SD	N	Mean	SD	N	Mean	SD	N	Mean	SD	N
12	0.6368	0.0316	4	0.6589	0.0362	6	0.6022	0.0272	3	0.6412	0.0346	6
24	0.9174	0.005	4	0.9149	0.0143	6	0.8926	0.0125	3	0.9014	0.0109	6
36	1.2325	0.0295	4	1.4285	0.0362	6	1.2816	0.0244	3	1.4435	0.1291	6
48	1.6258	0.0964	4	0.9813	0.0925	6	1.8464	0.112	3	1.422	0.1125	6
60	2.1581	0.2721	4	0.4204	0.1838	6	2.5942	0.2907	3	0.7336	0.0704	6
72	2.8652	0.5676	4	0.2742	0.2035	6	3.6023	0.4413	3	0.5704	0.0784	6
Panel k
WT DMSO	WT RG	D538G DMSO	D538G RG	Y537S DMSO	Y537S RG
13.2	24.8	4.33	18.3	7.23	20
12.7	13.6	7.53	20.3	10.6	22.5
8.14	21.3	4.01	12.9	13.1	37.7
10.9	34.4	3.76	39.8	7.06	18
10.4	39.4	15.3	28.1		34.2
19.4	32.7	16.8	30.1		21.5
		15.3	18.5		21.1
Panel l

## Sheet: Fig. 3
Panel b
	Tumor	Non-tumor
siGATA3 RG7388	42	58
siGATA3 DMSO	65	35
siCTR RG7388	61	39
siCTR DMSO	56	44
Panel d
siCTR DMSO	siCTR RG7388	siGATA3 DMSO	siGATA3 RG7388
0.75	1.16	1.14	0.72
0.79	1.4	1.66	0.71
1.29	2.16	1.16	0.52
1.72	0.61	1.94	0.36
1.94		1.12	0.71
Panel g
CTR DMSO	CTR RG7388	GATA3 DMSO	GATA3 RG7388
1.5685	0.162847	1.7	0.23
0.431504	1.47663	1.8	0.98
1	0.470894	1.08	0.3
1.07	1.20418	5.8	1.5
1.03	1.9	5	0.4
1.338	1.5	1.6	0.23
0.55	1.32	2.64	0.07
0.770839	0.94	2.28	0.40172
2.04221	0.78	2.13	0.15192
0.186954	0.450246	0.89741	0.647862
	0.742024	0.541811	0.669276
	0.51528

## Sheet: Fig. 4
Panel c
	CTRL siRNA			GATA3 siRNA			MDM2 siRNA			GATA3 MDM2 siRNA
	Mean	SD	N	Mean	SD	N	Mean	SD	N	Mean	SD	N
12	1.6008	0.1791	4	1.4631	0.0787	4	2.0426	0.1666	4	1.9175	0.3548	4
24	2.5983	0.4878	4	1.634	0.1553	4	3.3129	0.3145	4	2.6715	0.5129	4
48	3.17	0.7347	4	1.6092	0.2309	4	3.8215	0.4354	4	2.5623	0.5444	4
72	3.7985	0.8179	4	1.5272	0.2732	4	3.7127	0.4588	4	2.4438	0.5032	4
96	5.0482	1.0958	4	1.709	0.2825	4	4.1716	0.5315	4	2.9572	0.7353	4
120	6.2682	1.125	4	1.9395	0.255	4	4.6064	0.6256	4	3.72	0.953	4
Panel d
siCTRL	siMDM2	siGATA3	siGATA3MDM2
29	26.3	39	47
28.4	22	40.5	43
23	23	41.2	39.3
22.3	25.3	37	33
Panel e
	CTRL siRNA			MDM2siRNA			TP53 siRNA			MDM2TP53 siRNA
	Mean	SD	N	Mean	SD	N	Mean	SD	N	Mean	SD	N
24	0.4168	0.023	3	0.3774	0.025	3	0.3649	0.0317	3	0.3459	0.0301	4
48	0.9914	0.0474	3	0.7399	0.0576	3	0.8024	0.0633	3	0.7738	0.0434	4
72	1.7175	0.0788	3	1.0847	0.0831	3	1.4125	0.0839	3	1.3474	0.0853	4
96	2.1001	0.0588	3	1.5298	0.1748	3	2.037	0.0831	3	1.8993	0.1338	4
120	2.2356	0.0382	3	1.7233	0.1916	3	2.2222	0.0863	3	2.0941	0.1787	4
Panel f
siCTR	siMDM2	siTP53	siTP53MDM2
8.3	9.58	11.52	8.06
7.3	13.06	9	7.75
9.5	14.8	9.5	8.2
7.6	14.5
Panel g
	siCTR DMSO			siCTR RG7388			siTP53 DMSO			siTP53 RG7388
	Mean	SD	N	Mean	SD	N	Mean	SD	N	Mean	SD	N
12	0.5264	0.0882	3	0.5909	0.0374	4	0.5995	0.1119	3	0.6604	0.0918	4
24	1.6121	0.1124	3	1.5923	0.0949	4	1.3339	0.1637	3	1.3945	0.0741	4
36	3.052	0.2454	3	0.6533	0.158	4	2.2221	0.3171	3	1.8401	0.1262	4
48	3.8359	0.414	3	0.3503	0.1895	4	2.7292	0.4479	3	1.9769	0.1407	4
60	4.6274	0.5297	3	0.2728	0.2023	4	3.2777	0.6088	3	2.0424	0.1477	4
72	5.4734	0.6485	3	0.2153	0.2125	4	3.882	0.7942	3	2.0193	0.1342	4
Panel h
siCTR	siCTR RG7388	siTP53	siTP53 RG7388
30.91	47.2	18.77	41.1
25.57	48.1	25.15	40
20.46	49.1	25.22	36

## Sheet: Fig. 5
Panel c
	PDO WT			PDO Muant
0	599.873	558.294	448.075	879.093	927.049	1013.88	1173.59
24	940.009	827.803	579.369	1643.93	1483.32	1856.56	1905.69
48	1367.44	1194.17	628.612	2609.48	3104.87	2720.93
72	1722.48	1450.03	850.583	4516.11	5231.85	3617.18
96	2317.89	2096.18	1449.51	4602.7	4608.74	4730.98
120	2094.67	2877.42	1728.05		4767.08	4618.43	5461.29
Panel d
	log[Agonist], M	PDO WT				PDO Mutant
25	1.39	1.5108	1.08281	1.58236	1.18227	3.09324	3.25343	4.15816
12.5	1	23.0738	19.4959	20.8191	16.0486	7.38677	6.82272		7.30103
6.25	0.79	55.5356	44.1089	49.73	51.4851	20.0508		16.689	18.6497
3.125	0.49	68.1368	77.0027	63.5914	66.4716	25.6303	26.1492	26.623
1.5 uM	0.19	97.8398	93.5644	121.692	101.71	31.7672	30.8421	29.15
DMSO	-0.5	104.005	95.9946			101.687	99.859	100.987	97.4674
Panel e
	PDO WT										PDO Mutant
DMSO	87.0152	95.1096	103.288	114.587	104.005	95.9946					85.6556	88.0372	113.537	110.991	114.645	87.1339	101.687	99.859	100.987	97.4674
1.5	97.6391	112.479	108.263		74.7049	82.9933	97.8398	93.5644	101.71		41.1032	30.4188	35.7733	41.1443	29.3225	49.9316	31.7672		30.8421		29.15
3.125	75.6492	74.9578	51.3659	94.6037	80.0422	90.8938	68.1368	77.0027	63.5914	66.4716	24.6989	25.3518	32.6485	32.3898	39.6414	29.2855	25.6303	26.1492		26.623
6.25	27.4705	43.4486	39.2749	41.0034	51.3238	64.3676	55.5356	44.1089	49.73	51.4851	19.4265	15.0985	14.0802	14.8768	19.9973	15.1273	20.0508		16.689	18.6497
Panel g
	PDO Mutant														PDO WT
DMSO	88.2007	98.758	104.282	108.76	110.764	98.6837	95.9405	99.6187	94.9932						111.77	102.698	85.5353
0.3	50.8907	56.6432	73.368	83.0913	74.7745	62.8956	78.3061	93.9917	78.8259						64.9533	95.667	110.2	77.0603	113.37	119.518	83.8911
1	13.1149	16.3425	23.7053	19.5227	18.2433	15.9429									75.2549	106.27	75.212	75.4673
3	0.637522	0.748162	9.7921	8.57055	8.58654	9.46242	9.14381	10.6115	18.4834	20.3639	22.5501	26.0969	17.719	20.5779	64.9533	95.667	110.2	77.0603
Panel i
Days	Vehicle		RAIN-32, 50 mg/kg		RAIN-32, 100 mg/kg		Fulvestrant, 200 mg/kg		RAIN-32, 100 mg/kg + Fulvestrant, 200 mg/kg
	Mean	SEM	Mean	SEM	Mean	SEM	Mean	SEM	Mean	SEM
0	144.3	11.9	144.5	11.4	143.9	11	143.9	11.6	144.156	10.5
3	248.9	35.2	263.4	40.6	223.5	26.3	297.2	42	189.413	15.6
7	428.7	83.2	308.4	51.7	255.6	34.1	562.2	92.3	218.874	19
10	520.4	102	388.8	61.8	286	37.6	633.3	104.8	237.328	22.3
11	639	121.9	460	72.9	330.7	40.1	782.8	144.6	275.593	28.7
14	716.7	131.3	494.9	76.4	340	40.1	913	177.7	301.66	30.9
17	766.9	141.4	526.8	76.3	354.5	44.3	1082.8	202	319.784	34.8
21	880.5	157.7	567.5	82	377.6	51	1251.9	216.6	329.813	47.6
24	1076.3	170.5	666	95.7	409	60.8	1753.6	343.7	359.853	52.5
28	1499.5	250.1	875.3	136.7	467.9	82.3	2070.6	358.6	444.897	84.6

## Sheet: Fig. 6
Panel c
Panel d

## Sheet: Supplementary Fig. 1
Panel a
	CTRL siRNA		MDM2 siRNA
24	1	1.075	0.096	0.067
48	0.985	1.016	0.024	0.019
72	1.142	0.875	0.366	0.488
Panel b
	CTRL siRNA				MDM2 siRNA
6.25	0.941	1.063			0.491	0.564
12.5	1.101	0.908	1.07	0.934	0.379	0.33	0.411	0.33
25	0.961	1.041	0.904	0.97	0.081	0.092	0.128	0.118
Panel c
	CTRL siRNA			MDM2 siRNA 6.25 uM			MDM2 siRNA 12.5 uM			MDM2 siRNA 25 uM
24	0.9251	0.0497	4	1.0174	0.1206	3	0.6763	0.0529	4	0.6767	0.0714	4
48	1.5677	0.1476	4	1.4828	0.1292	3	0.8633	0.0921	4	0.8981	0.0879	4
72	2.0993	0.228	4	1.773	0.1441	3	0.9582	0.1186	4	0.9974	0.0701	4
96	2.5727	0.2712	4	2.1468	0.1869	3	1.1132	0.1314	4	1.1262	0.0664	4
120	3.0327	0.2629	4	2.431	0.1664	3	1.2588	0.1465	4	1.2795	0.0906	4
Panel d - MDM2
	CTRL siRNA			GATA3 siRNA				MDM2 siRNA				GATA3 MDM2 siRNA
24	1	1.057	0.946	0.649141	1.209	1.28		0.303923	0.137	0.121		0.256986	0.186	0.196
48	1	0.98	1.021	1.23598	1.13207	0.731	0.696	0.039594	0.358766			0.071473	0.109344	0.493	0.62
72	1	1	1.114	0.668	0.801	0.96	1.042	0.204	0.079	0.636	0.535	0.512	0.061	0.246	0.236
Panel d - GATA3
	CTRL siRNA				GATA3 siRNA					MDM2 siRNA				GATA3 MDM2 siRNA
24	1	1	0.979	1.022	0.431868	0.122429	0.076	0.078		1.40586	0.947122	1.32	1.1	0.328979	0.621101	0.115	0.145
48	1	1	1	0.949	0.134887	0.396	0.432	0.099	0.071		0.867	0.947122		0.138494	0.479	0.621	0.121
72	1	1.149	0.871		0.631515	0.338	0.206	0.32	0.379		0.76	0.647	0.622	0.483028	0.299	0.376	0.392
Panel e - MDM2
	siCTR			siGATA3			siMDM2			siGATA3MDM2
24	1	1	1		0.723	0.73	0.184	0.155	0.141		0.119	0.088
48	1	1	1		1.095	1.172	0.238	0.326	0.365	0.167	0.225	0.341
72	1.0001	1.0002		0.8335	0.8603		0.506	0.4647		0.4719	0.4283
Panel e - GATA3
	siCTR			siGATA3			siMDM2			siGATA3MDM2
24	1	1	1	0.169	0.129		0.927	0.858		0.252	0.203
48	1	1		0.399	0.478		0.863	0.819		0.515	0.617
72	1.0002	1	1.002	0.418	0.52	0.5798	0.8539	0.864	1.0721	0.542	0.494
Panel f
siCTR	siMDM2 6.25 uM	siMDM2 12.5 uM	siMDM2 25 uM
9.26	19.4	19.75	27.18
15.38	19.78	26.8	34.22
15.74	22.07	25.73	27.79
24	19.08	24.73	30.07

## Sheet: Supplementary Fig. 2
Panel a
	log[Agonist], M	Idasanutlin
100	2	0.465867	0.528617	0.359999	0.404924	0.359397
50	1.69897	1.18659	1.24657	1.82228	1.42603	1.92104
25	1.39794	26.7139	26.9668	24.8832	27.4004
12.5	1.09691		69.2658	44.7199		61.7141
6.25	0.79588			82.3457	65.3033	72.8429
3.125	0.49485	85.3086	81.5388			83.4056
1.56	0.19382	87.8619	93.065	80.5511		95.2811
DMSO	-0.5	100	100	100	100	100
Panel b
Panel c
Panel d
	siCTRL DMSO			siCTRL RG7388			siGATA3 DMSO			siGATA3 RG7388
4	0.1155	0.0398	3	0.1387	0.0273	3	0.196	0.0416	3	0.1992	0.0569	3
24	0.2718	0.0354	3	0.3159	0.033	4	0.4348	0.0112	3	0.4214	0.0566	3
36	0.3294	0.051	3	0.3498	0.0342	4	0.5271	0.029	3	0.4465	0.0578	3
48	0.3968	0.0857	3	0.3695	0.0527	4	0.6041	0.0497	3	0.4516	0.0602	3
72	0.539	0.1208	3	0.4221	0.0813	4	0.7223	0.0997	3	0.4549	0.0509	3
120	1.0143	0.144	3	0.6394	0.1298	4	0.9043	0.2005	3	0.4436	0.0421	3
Panel e
	log[idasanutlin], M	siCTR							siGATA3
50	1.69897	6.8	8.1	5.2					3.9478			2.68438	2.94284	2.78424	4.00719	2.93109
35	1.54407	21.2	17.9	19.8					16.1649	18.0831	17.0523
25	1.39794	42.6	37.4		28.6012	27.3995			25.3537	23.2153	25.0466				31.4607	28.1008
18	1.25527	59.7	60.3						32.3281	28.2487	32.4597
12.5	1.09691	65.2	64			79.2181	85.2027	84.3615	32.5474	29.9046		48.4129	49.0707	46.8856
6.25	0.79588	77.1			115.823	98.3977	97.5805	109.141	60.6536	47.8013		64.8011	62.1813	64.202	59.7613
3.125	0.49485	98.4	76.4		122.528	116.039	112.819	113.203	62.6494	54.7209		66.669	68.0083	68.1727	64.4957
1.5625	0.19382	91.4681			120.774	116.352	104.238		74.3393	69.3826		61.3355	66.4458	73.753	68.4782
0.78125	-0.10721	82.3651	75.8381	75.7654	115.39	112.386	104.983	103.397	59.557	57.276	59.0087	41.6109	52.3836	50.5745	48.2249
0.390625	-0.40824	72.7351	109.403	101.336						82.3226	78.2981	104.168
DMSO	-0.2	107.3	105.8	99.4578	99.6715	102.868		100	94.8	124.35	91.5	104.168		95.3455		93.6773
Panel f
siCTR DMSO	siCTR RG7388	siGATA3 DMSO	siGATA3 RG7388
8.42	13.23	7.47	15.33
11.04	12.69	3.05	30.86
9.28	10	3.54	18.51
5.63	4.53	7.58
4.7	3.97
Panel g
Panel h

## Sheet: Supplementary Fig. 4
Panel a
GATA3 mRNA expression
	CTRL siRNA				GATA3 siRNA				MDM2 siRNA		GATA3 MDM2 siRNA
24	1	0.9			0.199	0.189	0.52		1	0.9	0.225	0.202	0.18
48	1.058	1			0.539	0.464			1.015	0.91	0.602	0.314
72	1	1	1.083	0.923	0.159	0.132	0.558	0.508	0.755	0.947	0.466	0.484
MDM2 mRNA Expression
	CTRL siRNA				GATA3 siRNA			MDM2 siRNA				GATA3 MDM2 siRNA
24	1	0.946	1.057	1	1.268		0.847	0.143	0.184	0.194	0.204	0.234	0.27	0.326	0.167
48	1.415	1			1.313	1.33		0.056	0.053			0.07	0.037
72	1.057	0.946	0.963	1.039	1.566	1.216	1.588	0.178	0.197	0.242	0.317	0.247	0.237	0.341	0.334
PANEL b
Panel b
	siCTR		siMDM2		siTP53		siMDM2TP53
TP53	0.943	1.06	0.976	1.291	0.123	0.143	0.225	0.274
MDM2	0.898	1.114	0.288	0.382	0.571	0.671	0.202	0.178
Panel c
Panel d
BAX
	siCTR DMSO		siCTR 12.5 uM		si CTR 25 uM		siTP53 DMSO		siTP53 12.5 uM		siTP53 25 uM
12	1	1	10.391	11.015	9.14	7.856	0.991	0.997	2.08	1.844	1.817	1.978
24	1.326	0.754	4.466	3.825	5.292	5.429	0.417	0.426	1.393	1.168	1.943	1.811
BCL2
	siCTR DMSO				siCTR 12.5 uM				si CTR 25 uM				siTP53 DMSO				siTP53 12.5 uM				siTP53 25 uM
12	1	1			0.716	0.669			0.782	0.677			2.228	1.947			2.821	2.445			1.178	0.915
24	0.904	1.107	1	1	0.289	0.262	0.39	0.462		0.594	0.537	0.453	0.723	0.759	1	1.293	0.719	0.614		0.819		0.371	1	1.385

## Sheet: Supplementary Fig. 5
Panel c
Panel d
ID	gene_assignment	Gene Symbol	BC_413_p4	BC_519_p1	BC_475_p2	BC_334_p9	BC_560_p1	BC_385_p1	BC241	BC_260_p2	BC_336_p1	BC_239_p7	BC_428_p1	BC334 tamR	BC334 OvaR	BC_241_tamR_p4R+1	BC_239_ovaR_p6R+3	BC239	BC334 OvaR	BC926 p2	BC931 p2	BC956 p0	BC1128 p2	BC1206 p1	BC1226 p1	BC52	BC241	BC247	BC759	V-BC931 Estro-R	BC968	BC1016	BC1060m	BC1061	BC1080	BC1101	BC1102	BC1109	BC1111	HBXc137	HBxc139	HBXc169
7956989	NM_001145337 // MDM2 // MDM2 proto-oncogene, E3 ubiquitin protein ligase // 12q14.3-q15	MDM2	8.35962	9.44741	9.61442	9.03348	9.18977	8.42734	8.10081	8.63189	9.01311	8.11352	9.4667	8.5376	8.68593	7.8793	8.26711	8.64774	8.43942	9.22604	8.72584	7.95226	8.95767	10.2065	8.89237	8.45403	8.02082	8.12928	8.15599	8.52677	8.04324	8.25983	9.73413	9.33318	8.65318	8.86101	8.89585	8.86215	7.1324	8.42797	7.95791	7.78716
Panel e
	log[idasanutlin], M	Metastasis_mut
50	1.69	0.0276359	0.0350054
25	1.39	1.29261	0.910667
12.5	1	15.6216	16.3957	16.3744	23.4404
6.25	0.79	34.3552	30.4227	33.6623	27.529	32.1239	31.6549	34.9364	30.047
3.125	0.49	63.8799	43.0562	48.4793	64.1466	64.5131	69.293
1.5	0.19	58.9646	62.4462	77.5264	79.247	77.9123	66.3069	77.9123	66.3069
0.75	-0.12
DMSO	-0.5	94.2561	92.166	113.578	111.022	98.2572	90.7208	86.5315
Panel f
	WT									GATA3_Mut_met
DMSO	87.0152	95.1096	103.288	114.587	104.005	95.9946				94.2561	92.166	113.578	111.022	98.2572	90.7208	86.5315
1.5	97.6391	112.479	108.263	82.9933	97.8398	93.5644	121.692	101.71		58.9646	62.4462	77.5264	79.247	77.9123	66.3069
3.125	75.6492	74.9578	94.6037	80.0422	90.8938	68.1368	77.0027	63.5914	66.4716	63.8799	43.0562	77.6277		48.4793	64.1466	64.5131	69.293
6.25	43.4486	39.2749	41.0034	51.3238	64.3676	55.5356	44.1089	49.73	51.4851	34.3552	30.4227	33.6623	27.529		32.1239
Panel g
	log[RAIN23], uM	RAIN-32				MI-377
10	1	29.2804	29.3822	29.3822	29.911	36.0497	32.9345	30.4445	31.0593
3	0.477121	32.3824	29.8296	31.8535	31.4162	39.0726	38.2426	38.591	38.0069
1	0	41.3832	41.2815	41.3425	43.8241	53.8081	52.7322	54.5152	54.177
0.3	-0.522879	56.7709	53.7503	55.6725	56.9845	71.8945	71.3001	71.0747	73.1958
0.1	-1	72.8909	69.7483	70.6941	78.627	84.2628	84.56	89.991	85.39
0.03	-1.52288	87.3023	85.7869	81.8205	85.6242	94.4486	99.5312	97.6252	93.7518
0.01	-2	99.1508	99.8118	94.686	98.6524	99.439	110.362	98.7422	94.1412
DMSO	-2.5	102.721	96.3946	96.7404	104.144	97.1333	105.546	100.433	96.8874
Panel h
	PDO WT													PDO Mutant
DMSO	137.696		104.621	82.6517	101.413	104.524	96.0422	107.299	100.454	95.3843	107.875	114.257		110.764	98.6837	95.9405	99.6187	94.9932	122.911	96.9093	98.1256	84.5862	97.4676	82.6632	74.9427	71.1512	73.9031	117.429	124.966
1	120.587	116.602	96.6741	110.599	103.406	108.874	120.442	128.335						72.6342	74.9274	68.6439	72.2214	68.858	82.281	60.6788	80.1944	66.478
3		138.255	131.523		136.748		124.938	92.8894	92.2656	84.5248	98.487	65.9092	58.249	78.1532	69.5765		77.9086	75.6612	72.8788	71.8545	43.9168	44.7287	29.9914	34.912	22.3403	37.8003
10			8.22386	9.22754	7.63818	10.603	13.6724	18.4563	45.773	15.9118	15.3952	51.0327	71.78	12.1694	14.9289	15.5328	14.6629	18.7433	18.8045	17.0157	9.45258	8.67388	8.57178	8.8092	8.3811	1.20134	0.776761

[truncated: 1 more sheets: Supplementary Fig. 6]
